# Supplementary material for: Structural basis for impairment of DNA methylation by the DNMT3A R882H mutation
Source: Nat Commun. 2020 May 8;11:2294. doi: 10.1038/s41467-020-16213-9 (PMC7210271; doi:10.1038/s41467-020-16213-9)
Supplement: Supplementary file 3 — Source Data [file 41467_2020_16213_MOESM3_ESM.xlsx]

## Sheet: Figure 6a EMSA
	3AL WT
lane	concentration (nM)	Band Volume 1	% volume 1	Band Volume 2	% volume 2	Band Volume 3	% volume 3		Average	STDV
7	0	172834378	1	94849258	1	92778480	1		1	0
8	200	98486720	0.569833	54171096	0.571128	54373590	0.586058		0.575673	0.00736237
9	300	87485616	0.506182	36701464	0.386945	30753630	0.331474		0.4082	0.0728906
10	400	66354304	0.383918	27916363	0.294323	25551450	0.275403		0.317882	0.0473297
11	500	53370682	0.308797	16477193	0.17372	21360960	0.230236		0.237584	0.0553892
12	600	41233788	0.238574	16199602	0.170793	19411290	0.209222		0.206196	0.027754
	3AL R882H
lane	concentration (nM)	Band Volume	% volume	Band Volume 2	% volume 2	Band Volume 3	% volume 3		Average	STDV
1	0	170156606	1	75050852	1	76008240	1		1	0
2	200	143105618	0.841023	68994936	0.919309	67302180	0.885459		0.88193	0.0320574
3	300	103913496	0.610693	57957690	0.772246	59150070	0.778206		0.720382	0.0775995
4	400	89387574	0.525325	48867319	0.651123	53198910	0.69991		0.625453	0.0735489
5	500	81558414	0.479314	47126924	0.627933	48257730	0.634901		0.580716	0.0717587
6	600	74222578	0.436202	40615417	0.541172	35884390	0.472112		0.483162	0.0435605

## Sheet: Figure 6c Methylation assay 
pH 7.5
[Protein]	1 mM
[DNA]	1 mM
Rxn time	1 hr
DNA (1 site)	Protein	Radioactivity (CPM)
		replicate 1	replicate 2	replicate 3		Average	STDEV						Average	STDEV
CG	3A WT	74580.3	69045.3	71770.3		71798.7	2767.61			1.03874	0.961652	0.999605	1	0.0385468
CA	3A WT	2990.33	3041.33	3158.33		3063.33	86.1336			0.0416489	0.0423592	0.0439887	0.0426656	0.00119965
CT	3A WT	1460.33	1413.33	1402.33		1425.33	25.1529			0.0203393	0.0196847	0.0195315	0.0198518	0.000350325
CG	3A R882H	20082.3	24943.3	20852.3		21959.3	2133.29			0.914524	1.13589	0.949589	1	0.0971475
CA	3A R882H	2473.33	2415.33	2394.33		2427.67	33.4099			0.112632	0.109991	0.109035	0.110553	0.00152144
CT	3A R882H	1868.33	1893.33	1719.33		1827	76.8129			0.0850815	0.08622	0.0782962	0.0831992	0.00349796
Control		242	250	314		268.667

## Sheet: Figure 6d sequence alignment
Alignment: 3AL R882H GST3 upper strand alignment
....|....| ....|....| ....|....| ....|....| ....|....| ....|....| ....|....| ....|....| ....|....| ....|....| ....|....| ....|....| ....|....| ....|....| ....|....| ....|....| ....|....| ....|....| ....|....| ....|....|
5 15 25 35 45 55 65 75 85 95 105 115 125 135 145 155 165 175 185 195
GST3 upper TTGAAGAAAA ATATGAAGAG GATTTGTATG AGCGCGATGA AGGTGATAAA TGGCGAAACA AAAAGTTTGA ATTGGGTTTG GAGTTTCCCA ATCTTCCTT- ATTATATTGA TGGTGATGTT AAATTAACAC AGTCTATGGC CATCATACGT TATATAGCTG ACAAGCACAA CATGTTGGGT GGTTGTCCAA AAGAGCGTGC
R882H 1 TTGAAGAAAA ATATGAAGAG GATTTGTATG AGTGTGATGA AGGTGATAAA TGGTGAAATA AAAAGTTTGA ATTGGGTTTG GAGTTTTTTA ATTTTTTTT- ATTATATTGA TGGTGATGTT AAATTAACAT AGTTTATGGT TATTATACGT TATATAGTTG ATAAGCATAA TATGTTGGGT GGTTGTTTAA AAGAGCGTGT
R882H 2 TTGAAGAAAA ATATGAAGAG GATTTGTATG AGTGTGATGA AGGTGATAAA TGGTGAAATA AAAAGTTTGA ATTGGGTTTG GAGTTTTTTA ATTTTTTTT- ATTATATTGA TGGTGATGTT AAATTAATAC AGTTTATGGT TATTATATGT TATATAGTTG ATAAGTATAA TATGTTGGGT GGTTGTTTAA AAGAGTGTGT
R882H 3 TTGAAGAAAA ATATGAAGAG GATTTGTATG AGTGTGATGA AGGTGATAAA TGGTGAAATA AAAAGTTTGA ATTGGGTTTG GAGTTTTTTA ATTTTTTTT- ATTATATTGA TGGTGATGTT AAATTAATAT AGTTTATGGT TATTATATGT TATATAGTTG ATAAGTATAA TATGTTGGGT GGTTGTTTAA AAGAGTGTGT
R882H 4 TTGAAGAAAA ATATGAAGAG GATTTGTATG AGTGTGATGA AGGTGATAAA TGGCGAAATA AAAAGTTTGA ATTGGGTTTG GAGTTTTTTA ATTTTTTTT- ATTATATTGA TGGTGATGTT AAATTAATAT AGTTTATGGT TATTATACGT TATATAGTTG ATAAGTATAA TATGTTGGGT GGTTGTTTAA AAGAGTGTGT
R882H 5 TTGAAGAAAA ATATGAAGAG GATTTGTATG AGTGTGATGA AGGTGATAAA TGGCGAAATA AAAAGTTTGA ATTGGGTTTG GAGTTTTTTA ATTTTTTTT- ATTATATTGA TGGTGATGTT AAATTAATAT AGTTTATGGT TATTATATGT TATATAGTTG ATAAGTATAA TATGTTGGGT GGTTGTTTAA AAGAGTGTGT
R882H 6 TTGAAGAAAA ATATGAAGAG GATTTGTATG AGTGTGATGA AGGTGATAAA TGGCGAAATA AAAAGTTTGA ATTGGGTTTG GAGTTTTTTA ATTTTTTTT- ATTATATTGA TGGTGATGTT AAATTAATAT AGTTTATGGT TATTATATGT TATATAGTTG ATAAGTATAA TATGTTGGGT GGTTGTTTAA AAGAGTGTGT
R882H 7 TTGAAGAAAA ATATGAAGAG GATTTGTATG AGTGTGATGA AGGTGATAAA TGGTGAAATA AAAAGTTTGA ATTGGGTTTG GAGTTTTTCA ATTTTTTTT- ATTATATTGA TGGTGATGTT AAATTAATAT AGTTTATGGT TATTATATGT TATATAGTTG ATAAGTATAA TATGTTGGGT GGTTGTTTAA AAGAGTGTGT
R882H 8 TTGAAGAAAA ATATGAAGAG GATTTGTATG AGTGTGATGA AGGTGATAAA TGGTGAAATA AAAAGTTTGA ATTGGGTTTG GAGTTTTTCA ATTTTTTTT- ATTATATTGA TGGTGATGTT AAATTAATAT AGTTTATGGT TATTATACGT TATATAGTTG ATAAGTATAA TATGTTGGGT GGTTGTTTAA AAGAGCGTGC
R882H 9 TTGAAGAAAA ATATGAAGAG GATTTGTATG AGTGTGATGA AGGTGATAAA TGGTGAAATA AAAAGTTTGA ATTGGGTTTG GAGTTTTTTA ATTTTTTTT- ATTATATTGA TGGTGATGTT AAATTAATAT AGTTTATGGT TATTATATGT TATATAGTTG ACAAGTATAA TATGTTGGGT GGTTGTTTAA AAGAGCGTGT
R882H 10 TTGAAGAAAA ATATGAAGAG GATTTGTATG AGTGTGATGA AGGTGATAAA TGGCGAAATA AAAAGTTTGA ATTGGGTTTG GAGTTTTTTA ATTTTTTTT- ATTATATTGA TGGTGATGTT AAATTAATAT AGTTTATGGT TATTATATGT TATATGGTTG ATAAGTATAA TATGTTGGGT GGTTGTTTAA AAGAGTGTGT
R882H 11 TTGAAGAAAA ATATGAAGAG GATTTGTATG AGTGTGATGA AGGTGATAAA TGGTGAAATA AAAAGTTTGA ATTGGGTTTG GAGTTTTTTA ATTTTTTTT- ATTATATTGA TGGTGATGTT AAATTAATAC AGTTTATGGT TATTGTACGT TATATAGTTG ATAAGTATAA TATGTTGGGT GGTTGTTTAA AAGAGCGTGT
R882H 12 TTGAAGAAAA ATATGAAGAG GATTTGTATG AGTGTGATGA AGGTGATAAA TGGTGAAATA AAAAGTTTGA ATTGGGTTTG GAGTTTTTTA ATTTTTTTT- ATTATATTGA TGGTGATGTT AAATTAATAT AGTTTATGGT TATTATACGT TATATAGCTG ATAAGTATAA TATGTTGGGT GGTTGTTTAA AAGAGTGTGT
R882H 13 TTGAAGAAAA ATATGAAGAG GATTTGTATG AGTGCGATGA AGGTGATAAA TGGCGAAATA AAAAGTTTGA ATTTGGTTTG GAGTTTTTTA ATTTTTTTT- ATTATATTGA TGGTGATGTT AAATTAACAT AGTTTATGGT TATTATATGT TATATAGTTG ATAAGTATAA TATGTTGGGT GGTCGTTTAA AAGAGTGTGT
R882H 14 TTGAAGAAAA ATATGAAGAG GATTTGTATG AGTGTGATGA AGGTGATAAA TGGCGAAATA AAAAGTTTGA ATTGGGTTTG GAGTTTTTTA ATTTTTTTT- ATTATATTGA TGGTGATGTT AAATTAATAT AGTTTATGGT TATTATATGT TATATAGTTG ATAAGTATAA TATGTTGGGT GGTTGTTTAA AAGAGTGTGT
R882H 15 TTGAAGAAAA ATATGAAGAG GATTTGTATG AGTGTGATGA AGGTGATAAA TGGTGAAATA AAAAGTTTGA ATTGGGTTTG GAGTTTCTTA ATTTTTTTT- ATTATATTGA TGGTGATGTT AAATTAATAC AGTTTATGGT TATCATACGT TATATAGTTG ACAAGTATAA TATGTTGGGT GGTTGTTCAA AAGAGCGTGC
R882H 16 TTGAAGAAAA ATATGAAGAG GATTTGTATG AGTGTGATGA AGGTGATAAA TGGTGAAATA AAAAGTTTGA ATTGGGTTTG GAGTTTTTTA ATTTTTTTT- ATTATATTGA TGGTGATGTT AAATTAACAT AGTTTATGGT TATTATACGT TATATAGTTG ATAAGCATAA TATGTTGGGT GGTTGTTTAA AAGAGCGTGT
R882H 17 TTGAAGAAAA ATATGAAGAG GATTTGTATG AGTGTGATGA AGGTGATAAA TGGTGAAATA AAAAGTTTGA ATTGGGTTTG GAGTTTTTTA ATTTTTTTT- ATTATATTGA TGGTGATGTT AAATTAATAT AGTTTATGGT TATTATATGT TATATAGTTG ATAAGTATAA TATGTTGGGT GGTTGTTTAA AAGAGCGTGT
R882H 18 TTGAAGAAAA ATATGAAGAG GATTTGTATG AGTGTGATGA AGGTGATAAA TGGTGAAATA AAAAGTTTGA ATTGGGTTTG GAGTTTTTTA ATTTTTTTT- ATTATATTGA TGGTGATGTT AAATTAATAT AGTTTATGGT TATTATATGT TATATAGTTG ATAAGTATAA TATGTTGGGT GGTTGTTTAA AAGAGTGTGT
R882H 19 TTGAAGAAAA ATATGAAGAG GATTTGTATG AGTGTGATGA AGGTGATAAA TGGTGAAATA AAAAGTTTGA ATTGGGTTTG GAGTTTCTTA ATTTTTTTT- ATTATATTGA TGGTGATGTT AAATTAATAT AGTTTATGGT TATTATATGT TATATAGTTG ATAAGTATAA TATGTTGGGT GGTTGTTTAA AAGAGTGTGT
R882H 20 TTGAAGAAAA ATATGAAGAG GATTTGTATG AGTGTGATGA AGGTGATAAA TGGTGAAATA AAAAGTTTGA ATTGGGTTTG GAGTTTTTTA ATTTTTTTT- ATTATATTGA TGGTGATGTT AAATTAATAT AGTTTATGGT TATTATACGT TATATAGTTG ATAAGTATAA TATGTTGGGT GGTTGTTTAA AAGAGTGTGT
R882H 21 TTGAAGAAAA ATATGAAGAG GATTTGTATG AGTGCGATGA AGGTGATAAA TGGCGAAATA AAAAGTTTGA ATTGGGTTTG GAGTTTTTTA ATTTTTTTT- ATTATATTGA TGGTGATGTT AAATTAATAT AGTTTATGGT TATTATATGT TATATAGCTG ATAAGTATAA TATGTTGGGT GGTTGTTTAA AAGAGCGTGC
R882H 22 TTGAAGAAAA ATATGAAGAG GATTTGTATG AGTGTGATGA AGGTGATAAA TGGTGAAATA AAAAGTTTGA ATTGGGTTTG GAGTTTTTTA ATTTTTTTT- ATTATATTGA TGATGATGTT AAATTAATAT AGTTTATGGT TATTATATGT TATATAGTTG ATAAGTATAA TATGTTGGGT GGTTGTTTAA AAGAGTGTGT
R882H 23 TTGAAGAAAA ATATGAAGAG GATTTGTATG AGTGCGATGA AGGTGATAAA TGGCGAAATA AAAAGTTTGA ATTGGGTTTG GAGTTTTTTA ATTTTTTTT- ATTATATTGA TGGTGATGTT AAATTAATAT AGTTTATGGT TATTATATGT TATATAGCTG ATAAGTATAA TATGTTGGGT GGTTGTTTAA AAGAGCGTGC
R882H 24 TTGAAGAAAA ATATGAAGAG GATTTGTATG AGTGTGATGA AGGTGATAAA TGGTGAAATA AAAAGTTTGA ATTGGGTTTG GAGTTTTCTA ATTTTTTTT- ATTATATTGA TGGTGATGTT AAATTAATAT AGTTTATGGT TATTATATGT TATATAGTTG ATAAGTATAA TATGTTGGGT GGTTGTTTAA AAGAGTGTGT
R882H 25 TTGAAGAAAA ATATGAAGAG GATTTGTATG AGTGTGATGA AGGTGATAAA TGGTGAAATA AAAAGTTTGA ATTGGGTTTG GAGTTTTTTA ATTTTTTTT- ATTATATTGA TGGTGATGTT AAATTAATAT AGTTTATGGT TATTATATGT TATATAGTTG ATAAGTATAA TATGTTGGGT GGTTGTTTAA AAGAGCGTGT
R882H 26 TTGAAGAAAA ATATGAAGAG GATTTGTATG AGTGTGATGA AGGTGATAAA TGGTGAAATA AAAAGTTTGA ATTGGGTTTG GAGTTTTTTA ATTTTTTTT- ATTATATTGA TGGTGATGTT AAATTAATAT AGTTTATGGT TATTATACGT TATATAGCTG ATAAGTATAA TATGTTGGGT GGTTGTTTAA AAGAGCGTGT
R882H 27 TTGAAGAAAA ATATGAAGAG GATTTGTATG AGTGTGATGA AGGTGATAAA TGGTGAAATA AAAAGTTTGA ATTGGGTTTG GAGTTTTTTA ATTTTTTTT- ATTATATTGA TGGTGATGTT AAATTAATAT AGTTTATGGT CATTATACGT TATATAGCTG ATAAGTATAA TATGTTGGGT GGTTGTTTAA AAGAGCGTGC
R882H 28 TTGAAGAAAA ATATGAAGAG GATTTGTATG AGTGTGATGA AGGTGATAAA TGGTGAAATA AAAAGTTTGA ATTGGGTTTG GAGTTTTTTA ATTTTTTTT- ATTATATTGA TGGTGATGTT AAATTAATAT AGTTTATGGT TATTATATGT TATATAGTTG ATAAGTATAA TATGTTGGGT GGTTGTTTAA AAGAGTGTGT
R882H 29 TTGAAGAAAA ATATGAAGAG GATTTGTATG AGTGTGATGA AGGTGATAAA TGGTGAAATA AAAAGTTTGA ATTGGGTTTG GAGTTTTTTA ATTTTTTTT- ATTATATTGA TGGTGATGTT AAATTAATAT AGTTTATGGT TATTATATGT TATATAGTTG ATAAGTATAA TATGTTGGGT GGTTGTTTAA AAGAGTGTGT
R882H 30 TTGAAGAAAA ATATGAAGAG GATTTGTATG AGTGTGATGA AGGTGATAAA TGGCGAAATA AAAAGTTTGA ATTGGGTTTG GAGTTTTTTA ATTTTTTTT- ATTATATTGA TGGTGATGTT AAATTAACAT AGTTTATGGT TATTATACGT TATATAGTTG ATAAGTATAA TATGTTGGGT GGTTGTTTAA AAGAGTGTGT
R882H 31 TTGAAGAAAA ATATGAAGAG GATTTGTATG AGTGTGATGA AGGTGATAAA TGGTGAAATA AAAAGTTTGA ATTGGGTTTG GAGTTTTTTA ATTTTTTTT- ATTATATTGA TGGTGATGTT AAATTAATAT AGTTTATGGT TATTATACGT TATATAGTTG ATAAGTATAA TATGTTGGGT GGTTGTTTAA AAGAGTGTGT
R882H 32 TTGAAGAAAA ATATGAAGAG GATTTGTATG AGTGTGATGA AGGTGATAAA TGGTGAAATA AAAAGTTTGA ATTGGGTTTG GAGTTTTTTA ATTTTTTTT- ATTATATTGA TGGTGATGTT AAATTAATAT AGTTTATGGT TATTATACGT TATATAGCTG ATAAGTATAA TGTGTTGGGT GGTTGTTTAA AAGAGTGTGT
R882H 33 TTGAAGAAAA ATATGAAGAG GATTTGTATG AGTGTGATGA AGGTGATAAA TGGTGAAATA AAAAGTTTGA ATTGGGTTTG GAGTTTTTTA ATTTTTTTT- ATTATATTGA TGGTGATGTT AAATTAATAC AGTTTATGGT TATTATACGT TATATAGTTG ACAAGTACAA TATGTTGGGT GGTTGTTTAA AAGAGTGTGT
R882H 34 TTGAAGAAAA ATATGAAGAG GATTTGTATG AGTGTGATGA AGGTGATAAA TGGCGAAATA AAAAGTTTGA ATTGGGTTTG GAGTTTTTTA ATTTTTTTT- ATTATATTGA TGGTGATGTT AAATTAACAT AGTTTATGGT TATTATACGT TATATAGTTG ATAAGTATAA TATGTTGGGT GGTTGTTTAA AAGAGTGTGT
....|....| ....|....| ....|....| ....|....| ....|....| ....|....| ....|....| ....|....| ....|....| ....|....| ....|....| ....|....| ....|....| ....|....| ....|....| ....|....| ....|....| ....|....| ....|....| ....|....|
205 215 225 235 245 255 265 275 285 295 305 315 325 335 345 355 365 375 385 395
GST3 upper AGAGATTTCA ATGCTTGAAG GAGCGGTTTT GGATATTAGA TACGGTGTTT CGAGAATTGC ATATAGTAAA GACTTTGAAA CTCTCAAAGT TGATTTTCTT AGCAAGCTAC CTGAAATGCT GAAAATGTTC GAAGATCGTT TATGTCATAA AACATATTTA AATGGTGATC ATGTAACCCA TCCTGACTTC ATGTTGTATG
R882H 1 AGAGATTTTA ATGTTTGAAG GAGCGGTTTT GGATATTAGA TACGGTGTTT CGAGAATTGT ATATAGTAAA GATTTTGAAA TTTTTAAAGT TGATTTTTTT AGTAAGTTAT TTGAAATGTT GAAAATGTTT GAAGATTGTT TATGTTATAA AATATATTTA AATGGTGATT ATGTAATTTA TTTTGATTTT ATGTTGTATG
R882H 2 AGAGATTTTA ATGTTTGAAG GAGCGGTTTT GGATATTAGA TATGGTGTTT TGAGAATTGT ATATAGTAAA GATTTTGAAA TTTTTAAAGT TGATTTTTTT AGTAAGTTAT TTGAAATGTT GAAAATGTTT GAAGATTGTT TATGTTATAA AATATATTTA AATGGTGATT ATGTAATTTA TTTTGATTTT ATGTTGTATG
R882H 3 AGAGATTTTA ATGTTTGAAG GAGTGGTTTT GGATATTAGA TATGGTGTTT TGAGAATTGT ATATAGTAAA GATTTTGAAA TTTTTAAAGT TGATTTTTTT AGTAAGTTAT TTGAAATGTT GAAAATGTTT GAAGATTGTT TATGTTATAA AATATATTTA AATGGTGATT ATGTAATTTG TTTTGATTTT ATGTTGTATG
R882H 4 AGAGATTTTA ATGTTTGAAG GAGTGGTTTT GGATATTAGA TATGGTGTTT TGAGAATTGT ATATAGTAAA GATTTTGAAA TTTTTAAAGT TGATTTTTTT AGTAAGTTAT TTGAAATGTT GAAAATGTTT GAAGATTGTT TATGTTATAA AATATATTTA AATGGTGATT ATGTAATTTA TTTTGATTTT ATGTTGTATG
R882H 5 AGAGATTTTA ATGTTTGAAG GAGTGGTTTT GGATATTAGA TATGGTGTTT CGAGAATTGT ATATAGTAAA GATTTTGAAA TTTTTAAAGT TGATTTTTTT AGTAAGTTAT TTGAAATGTT GAAAATGTTT GAAGATTGTT TATGTTATAA AATATATTTA AATGGTGATT ATGTAATTTA TTTTGATTTT ATGTTGTATG
R882H 6 AGAGATTTTA ATGTTTGAAG GAGTGGTTTT GGATATTAGA TATGGTGTTT TGAGAATTGT ATATAGTAAA GATTTTGAAA TTTTTAAAGT TGATTTTTTT AGTAAGTTAT TTGAAATGTT GAAAATGTTT GAAGATTGTT TATGTTATAA AATATATTTA AATGGTGATT ATGTAATTTA TTTTGATTTT ATGTTGTATG
R882H 7 AGAGATTTTA ATGTTTGAAG GAGTGGTTTT GGATATTAGA TATGGTGTTT TGAGAATTGT ATATAGTAAA GATTTTGAAA TTTTTAAAGT TGATTTTTTT AGTAAGTTAT TTGAAATGTT GAAAATGTTT GAAGATTGTT TATGTTATAA AATATATTTA AATGGTGATT ATGTAATTTA TTTTGATTTT ATGTTGTATG
R882H 8 AGAGATTTCA ATGTTTGAAG GAGCGGTTTT GGATATTAGA TACGGTGTTT CGAGAATTGC ATATAGTAAA GATTTTGAAA TTTTTAAAGT TGATTTTTTT AGTAAGTTAT TTGAAATGTT GAAAATGTTT GAAGATTGTT TATGTTATAA AATATATTTA AATGGTGATT ATGTAATTTA TTTTGATTTT ATGTTGTATG
R882H 9 AGAGATTTTA ATGTTTGAAG GAGCGGTTTT GGATATTAGA TACGGTGTTT TGAGAATTGT ATATAGTAAA GATTTTGAAA TTTTTAAAGT TGATTTTTTT AGTAAGTTAT TTGAAATGCT GAAAATGTTC GAAGATCGTT TATGTTATAA AATATATTTA AATGGTGATT ATGTAATTTA TTTTGATTTT ATGTTGTATG
R882H 10 AGAGATTTTA ATGTTTGAAG GAGTGGTTTT GGATATTAGA TATGGTGTTT TGAGAATTGT ATATAGTAAA GATTTTGAAA TTTTTAAAGT TGATTTTTTT AGTAAGTTAT TTGAAATGTT GAAAATGTTC GAAGATCGTT TATGTTATAA AATATATTTA AATGGTGATT ATGTAATTTA TTTTGATTTT ATGTTGTATG
R882H 11 AGAGATTTTA ATGTTTGAAG GAGTGGTTTT GGATATTAGA TATGGTGTTT TGAGAATTGT ATATAGTAAA GATTTTGAAA TTTTTAAAGT TGATTTTTTT AGTAAGTTAT TTGAAATGTT GAAAATGTTT GAAGATTGTT TATGTTATAA AATATATTTA AATGGTGATT ATGTAATTTA TTTTGATTTT ATGTTGTATG
R882H 12 AGAGATTTTA ATGTTTGAAG GAGCGGTTTT GGATATTAGA TATGGTGTTT TGAGAATTGT ATATAGTAAA GATTTTGAAA TTTTTAAAGT TGATTTTTTT AGCAAGTTAT TTGAAATGTT GAAAATGTTC GAAGATTGTT TATGTTATAA AATATATTTA AATGGTGATT ATGTAATTTA TTTTGATTTT ATGTTGTATG
R882H 13 AGAGATTTTA ATGTTTGAAG GAGTGGTTTT GGATATTAGA TATGGTGTTT CGAGAATTGT ATATAGTAAA GATTTTGAAA TTTTTAAAGT TGATTTTTTT AGTAAGTTAT TTGAAATGTT GAAAATGTTC GAAGATTGTT TATGTTATAA AATATATTTA AATGGTGATT ATGTAATTCA TTTTGATTTT ATGTTGTATG
R882H 14 AGAGATTTTA ATGTTTGAAG GAGTGGTTTT GGATATTAGA TATGGTGTTT TGAGAATTGT ATATAGTAAA GATTTTGAAA TTTTTAAAGT TGATTTTTTT AGTAAGTTAT TTGAAATGTT GAAAATGTTT GAAGATTGTT TATGTTATAA AATATATTTA AATGGTGATT ATGTAGTTTA TTTTGATTTT ATGTTGTATG
R882H 15 AGAGATTTCA ATGTTTGAAG GAGTGGTTTT GGATATTAGA TACGGTGTTT CGAGAATTGT ATATAGTAAA GATTTTGAAA TTTTCAAAGT TGATTTTTTT AGTAAGTTAT TTGAAATGTT GAAAATGTTT GAAGATTGTT TATGTTATAA AATATATTTA AATGGTGATT ATGTAATTCA TTTTGATTTT ATGTTGTATG
R882H 16 AGAGATTTTA ATGTTTGAAG GAGCGGTTTT GGATATTAGA TACGGTGTTT CGAGAATTGT ATATAGTAAA GATTTTGAAA TTTTTAAAGT TGATTTTTTT AGTAAGTTAT TTGAAATGTT GAAAATGTTT GAAGATTGTT TATGTTATAA AATATATTTA AATGGTGATT ATGTAATTTA TTTTGATTTT ATGTTGTATG
R882H 17 AGAGATTTTA ATGTTTGAAG GAGTGGTTTT GGATATTAGA TACGGTGTTT CGAGAATTGT ATATAGTAAA GATTTTGAAA TTCTTAAAGT TGATTTTTTT AGTAAGTTAT CTGAAATGTT GAAAATGTTC GAAGATCGTT TATGTTATAA AATATATTTA AATGGTGATT ATGTAATTCA TTTTGATTTT ATGTTGTATG
R882H 18 AGAGATTTTA ATGTTTGAAG GAGCGGTTTT GGATATTAGA TACGGTGTTT TGAGAATTGT ATATAGTAAA GATTTTGAAA TTTTTAAAGT TGATTTTTTT AGTAAGTTAT TTGAAATGCT GAAAATGTTC GAAGATCGTT TATGTTATAA AATATATTTA AATGGTGATT ATGTAATTTA TTTTGATTTT ATGTTGTATG
R882H 19 AGAGATTTTA ATGTTTGAAG GAGTGGTTTT GGATATTAGA TATGGTGTTT TGAGGATTGT ATATAGTAAA GATTTTGAAA TTTTTAAAGT TGATTTTTTT AGTAAGTTAT TTGAAATGTT GAAAATGTTT GAAGATTGTT TATGTTATAA AATATATTTA AATGGTGATT ATGTAATTTA TTTTGATTTT ATGTTGTATG
R882H 20 AGAGATTTTA ATGTTTGAAG GAGTGGTTTT GGATATTAGA TATGGTGTTT TGAGAATTGT ATATAGTAAA GATTTTGAAA TTTTTAAAGT TGATTTTTTT AGCAAGTTAT TTGAAATGTT GAAAATGTTC GAAGATCGTT TATGTCATAA AATATATTTA AATGGTGATT ATGTAATTTA TTTTGATTTT ATGTTGTATG
R882H 21 AGAGATTTTA ATGTTTGAAG GAGTGGTTTT GGATATTAGA TACGGTGTTT TGAGAATTGC ATATAGTAAA GATTTTGAAA TTTTCAAAGT TGATTTTTTT AGTAAGTTAT TTGAAATGTT GAAAATGTTC GAAGATCGTT TATGTTATAA AATATATTTA AATGGTGATT ATGTAACTTA TTCTGATTTT ATGTTGTATG
R882H 22 AGAGATTTTA ATGTTTGAAG GAGTGGTTTT GGATATTAGA TATGGTGTTT TGAGAATTGT ATATAGTAAA GATTTTGAAA TTTTTAAAGT TGATTTTTTT AGTAAGTTAT TTGAAATGCT GAGAATGTTT GAAGATTGTT TATGTTATAA AATATATTTA AATGGTGATT ATGTAATTTA TTTTGATTTT ATGTTGTATG
R882H 23 AGAGATTTTA ATGTTTGAAG GAGTGGTTTT GGATATTAGA TACGGTGTTT TGAGAATTGC ATATAGTAAA GATTTTGAAA TTTTCAAAGT TGATTTTTTT AGTAAGTTAT TTGAAATGTT GAAAATGTTC GAAGATCGTT TATGTTATAA AATATATTTA AATGGTGATT ATGTAACTTA TTCTGATTTT ATGTTGTATG
R882H 24 AGAGATTTTA ATGTTTGAAG GAGTGGTTTT GGATATTAGA TACGGTGTTT CGAGAATTGT ATATAGTAAA GATTTTGAAA TTTTTAAAGT TGATTTTTTT AGTAAGTTAT TTGAAATGTT GAAAATGTTT GAAGATTGTT TATGTTATAA AATATATTTA AATGGTGATT ATGTAATTTA TTTTGATTTT ATGTTGTATG
R882H 25 AGAGATTTCA ATGTTTGAAG GAGCGGTTTT GGATATTAGA TACGGTGTTT TGAGAATTGT ATATAGTAAA GATTTTGAAA TTTTTAAAGT TGATTTTTTT AGTAAGTTAC TTGAAATGTT GAAAATGTTC GAAGATTGTT TATGTTATAA AATATATTTA AATGGTGATT ATGTAATTCA TTTTGATTTT ATGTTGTATG
R882H 26 AGAGATTTTA ATGTTTGAAG GAGTGGTTTT GGATATTAGA TACGGTGTTT CGAGAATTGT ATATAGTAAA GATTTTGAAA TTTTTAAAGT TGATTTTTTT AGTAAGTTAT TTGAAATGTT GAAAATGTTT GAAGATTGTT TATGTTATAA AATATATTTA AATGGTGATT ATGTAATTTA TTTTGATTTT ATGTTGTATG
R882H 27 AGAGATTTTA ATGTTTGAAG GAGTGGTTTT GGATATTAGA TACGGTGTTT TGAGAATTGT GTATAGTAAA GATTTTGAAA TTTTTAAAGT TGATTTTTTT AGTAAGTTAT TTGAAATGTT GAAAATGTTT GAAGATTGTT TATGTTATAA AATATATTTA AATGGTGATT ATGTAATTCA TTTTGACTTT ATGTTGTATG
R882H 28 AGAGATTTTA ATGTTTGAAG GAGTGGTTTT GGATATTAGA TATGGTGTTT TGAGAATTGT ATATAGTAAA GATTTTGAAA TTTTTAAAGT TGATTTTTTT AGTAAGTTAT TTGAAATGTT GAAAATGTTT GAAGATTGTT TATGTTATAA AATATATTTA AATGGTGATT ATGTAATTTA TTTTGATTTT ATGTTGTATG
R882H 29 AGAGATTTTA ATGTTTGAAG GAGTGGTTTT GGATATTAGA TATGGTGTTT TGAGAATTGT ATATAGTAAA GATTTTGAAA TTTTTAAAGT TGATTTTTTT AGTAAGTTAT TTGAAATGTT GAAAATGTTT GAAGATTGTT TATGTTATAA AATATATTTA AATGGTGATT ATGTAATTTA TTTTGATTTT ATGTTGTATG
R882H 30 AGAGATTTTA ATGTTTGAAG GAGTGGTTTT GGATATTAGA TACGGTGTTT TGAGAATTGT ATATAGTAAA GATTTTGAAA TTTTTAAAGT TGATTTTTTT AGTAAGTTAT TTGAAATGTT GAAAATGTTC GAAGATCGTT TATGTTATAA AATATATTTA AATGGTGATT ATGTAATTTA TTTTGACTTT ATGTTGTATG
R882H 31 AGAGATTTTA ATGTTTGAAG GAGTGGTTTT GGATATTAGA TATGGTGTTT TGAGAATTGT ATATAGTAAA GATTTTGAAA TTTTTAAAGT TGATTTTTTT AGCAAGTTAT TTGAAATGTT GAAAATGTTC GAAGATCGTT TATGTCATAA AATATATTTA AATGGTGATT ATGTAATTTA TTTTGATTTT ATGTTGTATG
R882H 32 AGAGATTTTA ATGTTTGAAG GAGTGGTTTT GGATATTAGA TATGGTGTTT TGAGAATTGT ATATAGTAAA GATTTTGAAA TTTTTAAAGT TGATTTTTTT AGTAAGTTAT TTGAAATGTT GAAAATGTTT GAAGATTGTT TATGTTATAA AATATATTTA AATGGTGATT ATGTAATTTA TTTTGATTTT ATGTTGTATG
R882H 33 AGAGATTTTA ATGTTTGAAG GAGTGGTTTT GGATATTAGA TATGGTGTTT TGAGAATTGT ATATAGTAAA GATTTTGAAA TTTTTAAAGT TGGTTTTTTT AGTAAGTTAT TTGAAATGTT GAAAATGTTT GAAGATTGTT TATGTTATAA AATATATTTA AATGGTGATT ATGTAATTTA TTTTGATTTT ATGTTGTATG
R882H 34 AGAGATTTTA ATGTTTGAAG GAGTGGTTTT GGATATTAGA TACGGTGTTT TGAGAATTGT ATATAGTAAA GATTTTGAAA TTTTTAAAGT TGATTTTTTT AGTAAGTTAT TTGAAATGTT GAAAATGTTC GAAGATCGTT TATGTTATAA AATATATTTA AATGGTGATT ATGTAATTTA TTTTGACTTT ATGTTGTATG
....|....| ....|....| ....|....| ....|....| ....|....| ....|....| ....|....| ....|....| ....|....| ....|....| ....|....| ....|....| ....|....| ....|....| ....|....| ....|....| ....|....| ....|....| ....|....| ....|....|
405 415 425 435 445 455 465 475 485 495 505 515 525 535 545 555 565 575 585 595
GST3 upper ACGCTCTTGA TGTTGTTTTA TACATGGACC CAATGTGCCT GGATGCGTTC CCAAAATTAG TTTGTTTTAA AAAACCTATT CAACCTATCC CACAAATTGA TAAGTACTTG AAATCCAGCA AGTATATAGC ATGGCCTTTG CAGGGCTGGC AAGCCACGTT TGGTGGTGGC GACCATCCTC CAAAATCGGA TCTCCCACCT
R882H 1 ACGTTTTTGA TGTTGTTTTA TACATGGATT TAATGTGTTT GGATGCGTTT TTAAAATTAG TTTGTTTTAA AAAATTTATT TAATTTATTT TATAAATTGA TAAGTATTTG AAATTTAGTA AGTATATAGT ATGGTTTTTG TAGGGTTGGT AAGTTATGTT TGGTGGTGGT GATTATTTTT TAAAATTGGA TTTTTTATTT
R882H 2 ATGTTTTTGA TGTTGTTTTA TATATGGATT TAATGTGTTT GGATGTGTTT TTAAAATTAG TTTGTTTTAA AAAATTTATT TAATTTATTT TATAAATTGA TAAGTATTTG AAATTTAGTA AGTATATAGT ATGGTTTTTG TAGGGTTGGT AAGTTATGTT TGGTGGTGGT GATTATTTTT TAAAATTGGA TTTTTTATTT
R882H 3 ATGTTTTTGA TGTTGTTTTA TATATGGATT TAATGTGTTT GGATGTGTTT TTAAAATTAG TTTGTTTTAA AAAATTTATT TAATTTATTT TATAAATTGA TAAGTATTTG AAATTTAGTA AGTATATAGT ATGGTTTTTG TAGGGTTGGT AAGTTATGTT TGGTGGTGGT GATTATTTTT TAAAATTGGA TTTTTTATTT
R882H 4 ATGTTTTTGA TGTTGTTTTA TATATGGATT TAATGTGTTT GGATGTGTTT TTAAAATTAG TTTGTTTTAA AAAATTTATT TAATTTATTT TACAAATTGA TAAGTATTTG AAATTTAGTA AGTATATAGT ATGGTTTTTG TAGGGTTGGT AAGTTATGTT TGGTGGTGGT GATTATTTTT TAAAATTGGA TTTTTCATTT
R882H 5 ATGTTTTTGA TGTTGTTTTA TATATGGATT TAATGTGTTT GGATGCGTTT TTAAAATTAG TTTGTTTTAA AAAATTTATT TAATTTATTT TATAAATTGA TAAGTATTTG AAATTTAGTA AGTATATAGT ATGGTTTTTG TAGGGTTGGT AAGTTATGTT TGGTGGTGGT GATTATTTTT TAAAATTGGA TTTTTTATTT
R882H 6 ATGTTTTTGA TGTTGTTTTA TATATGGATT TAATGTGTTT GGATGTGTTT TTAAAATTAG TTTGTTTTAA AAAATTTATT TAATTTATTT TATAAATTGA TAAGTATTTG AAATTTAGCA AGTATATAGT ATGGTTTTTG CAGGGTTGGT AAGTTACGTT TGGTGGTGGC GATTATCCTT TAAAATCGGA TTTTTCATTT
R882H 7 ATGTTTTTGA TGTTGTTTTA TATATGGATT TAATGTGTTT GGATGTGTTT TCAAAATTAG TTTGTTTTAA AAAATTTATT TAATTTATTT TATAAATTGA TAAGTATTTG AAATTTAGTA AGTATATAGT ATGGTTTTTG TAGGGTTGGT AAGTTATGTT TGGTGGTGGT GATTATTTTT TAAAATTGGA TTTTTTATTT
R882H 8 ATGTTTTTGA TGTTGTTTTA TATATGGATT TAATGTGTTT GGATGTGTTT TTAAAATTAG TTTGTTTTAA AAAATTTATT TAATTTATTC TATAAATTGA TAAGTATTTG AAATTTAGTA AGTATATAGT ATGGTTTTTG TAGGGTTGGT AAGTTACGTT TGGTGGTGGC GATTATTTTT TAAAATTGGA TTTTTTATTT
R882H 9 ATGTTTTTGA TGTTGTTTTA TATATGGATT TAATGTGTTT GGATGCGTTT TTAAAATTAG TTTGTTTTAA AAAATTTATT CAATTTATTT CATAAATTGA TAAGTATTTG AAATTTAGTA AGTATATAGT ATGGTTTTTG TAGGGTTGGT AAGTTATGTT TGGTGGTGGT GATTATTTTT TAAAATTGGA TTTTTTATTT
R882H 10 ATGTTTTTGA TGTTGTTTTA TATATGGATT TAATGTGTTT GGATGCGTTT TTAAAATTAG TTTGTTTTAA AAAATTTATT TAATTTATTT CATAAATTGA TAAGTATTTG AAATTTAGTA AGTATATAGT ATGGTTTTTG TAGGGTTGGT AAGCTATGTT TGGTGGTGGT GATTATTTTT TAAAATTGGA TTTTTTATTT
R882H 11 ATGTTTTTGA TGTTGTTTTA TATATGGATT TAATGTGTTT GGATGTGTTC TTAAAATTAG TTTGTTTTAA AAAATTTATT TAATTTATTT TATAAATTGA TAAGTACTTG AAATTTAGTA AGTATATAGT ATGGTTTTTG TAGGGTTGGT AAGTTATGTT TGGTGGTGGT GATTATTTTT TAAAATTGGA TTTTTTATTT
R882H 12 ACGTTTTTGA TGTTGTTTTA TATATGGATT TAATGTGTTT GGATGCGTTT TTAAAATTAG TTTGTTTTAA AAAATTTATT TAATTTATTT TATAAATTGA TAAGTATTTG AAATTTAGTA AGTATATAGT ATGGTTTTTG CAGGGTTGGT AAGTTACGTT TGGTGGTGGT GATTATTTTT TAAAATCGGA TTTTCTATTT
R882H 13 ACGTTTTTGA TGTTGTTTTA TATATGGATT TAATGTGTTT GGATGTGTTT TTAAAGTTAG TTTGTTTTAA AAAATTTATT TAATTTATTT TATAAATTGA TAAGTATTTG AAATTTAGTA AGTATATAGT ATGGTTTTTG TAGGGTTGGT AAGTTATGTT TGGTGGTGGT GATTATTTTT TAAAATTGGA TTTTTTATTT
R882H 14 ACGTTTTTGA TGTTGTTTTA TATATGGATT TAATGTGTTT GGATGTGTTT TTAAAATTAG TTTGTTTTAA AAAATTTATT TAATTTATTT TATAAATTGA TAAGTATTTG AAATTTAGTA AGTATATAGT ATGGTTTTTG TAGGGTTGGT AAGTTATGTT TGGTGGTGGC GATTATTTTT TAAAATTGGA TTTTTTATTT
R882H 15 ATGTTTTTGA TGTTGTTTTA TATATGGATT TAATGTGTTT GGATGTGTTT TTAAAATTAG TTTGTTTTAA AAAATTTATT TAATTTATTT TATAAATTGA TAAGTATTTG AAATTTAGTA AGTATATAGT ATGGTTTTTG TAGGGTTGGT AAGTTATGTT TGGTGGTGTC GATTATTTTT TAAAATCGGA TTTTTTATTT
R882H 16 ACGTTTTTGA TGTTGTTTTA TACATGGATT TAATGTGTTT GGATGCGTTT TTAAAATTAG TTTGTTTTAA AAAATTTATT TAATTTATTT TATAAATTGA TAAGTATTTG AAATTTAGTA AGTATATAGT ATGGTTTTTG TAGGGTTGGT AAGTTATGTT TGGTGGTGGT GATTATTTTT TAAAATTGGA TTTTTTATTT
R882H 17 ATGTTTTTGA TGTTGTTTTA TATATGGATT TAATGTGTTT GGATGTGTTT TTAAAATTAG TTTGTTTTAA AAAATTTATT TAATTTATTT TATAAATTGA TAAGTATTTG AAATTTAGTA AGTATATAGT ATGGTTTTTG TAGGGTTGGT AAGTTATGTT TGGTGGTGGT GATTATTTTT TAAAATTGGA TTTTTTATTT
R882H 18 ATGTTTTTGA TGTTGTTTTA TATATGGGTT TAATGTGTTT GGATGTGTTT TTAAAATTAG TTTGTTTTAA AAAATTTATT TAATTTATTT TATAAATTGA TAAGTATTTG AAATTTAGTA AGTATATAGT ATGGTTTTTG TAGGGTTGGT AAGTTACGTT TGGTGGTGGT GATTATTTTT TGAAATTGGA TTTTTTATTT
R882H 19 ATGTTTTTGA TGTTGTTTTA TATATGGATT TAATGTGTTT GGATGCGTTT TTAAAATTAG TTTGTTTTAA AAAATTTATT CAATTTATTC TATAAATTGA TAAGTATTTG AAATTCAGTA AGTATATAGT ATGGTTTTTG TAGGGTTGGT AAGTTACGTT TGGTGGTGGT GATTATTTTT TAAAATCGGA TTTTTTATTT
R882H 20 ATGTTTTTGA TGTTGTTTTA TATATGGATT TAATGTGTTT GGATGTGTTT TTAAAATTAG TTTGTTTTAA AAAATTTATT TAATTTATTT TATAAATTGA TAAGTATTTG AAATTCAGTA AGTATATAGT ATGGTTTTTG TAGGGTTGGT AAGTTACGTT TGGTGGTGGT GATTATTTTT TAAAATTGGA TTTTTTATTT
R882H 21 ATGTTTTTGA TGTTGTTTTA TATATGGATT CAATGTGTTT GGATGTGTTT TTAAAATTAG TTTGTTTTAA AAAATTTATT TAATTTATTT TATAAATTGA TAAGTATTTG AAATTTAGTA AGTATATAGT ATGGTTTTTG CAGGGTTGGT AAGTTACGTT TGGTGGTGGT GATTATTTTT TAAAATTGGA TTTCCCATTT
R882H 22 ATGTTTTTGA TGTTGTTTTA TATATGGATT TAATGTGTTT GGATGTGTTT TTAAAATTAG TTTGTTTTAA AAAATTTATT TAATCTATTT TATAAATTGA TAAGTATTTG AAATTTAGTA AGTATATAGT ATGGTTTTTG TAGGGTTGGT AAGTTACGTT TGGTGGTGGT GATTATTTTT TAAAATTGG- TTTTTTATTT
R882H 23 ATGTTTTTGA TGTTGTTTTA TATATGGATT CAATGTGTTT GGATGTGTTT TTAAAATTAG TTTGTTTTAA AAAATTTATT TAATTTATTT TATAAATTGA TAAGTATTTG AAATTTAGTA AGTATATAGT ATGGTTTTTG CAGGGTTGGT AAGTTACGTT TGGTGGTGGT GATTATTTTT TAAAATTGGA TTTCCCATTT
R882H 24 ATGTTTTTGA TGTTGTTTTA TATATGGATT TAATGTGTTT GGATGTGTTT TTAAAATTAG TTTGTTTTAA AAAATTTATT TAATTTATTT CACAAATTGA TAAGTATTTG AAATTTAGTA AGTATATAGT ATGGTTTTTG CAGGGTTGGT AAGTTACGTT TGGTGGTGGC GATTATTTTT TAAAATTGGA TTTTTTATTT
R882H 25 ATGTTTTTGA TGTTGTTTTA TATATGGATT TAATGTGTTT GGATGCGTTT CTAAAATTAG TTTGTTTTAA AAAATTTATT CAATTTATTT TACAAATTGA TAAGTATTTG AAATTTAGTA AGTATATAGT ATGGTTTTTG TAGGGTTGGT AAGTTATGTT TGGTGGTGGT GATTATTTTT TAAAATTGGA TTTTTTATTT
R882H 26 ATGTTTTTGA TGTTGTTTTA TATATGGATT TAATGTGTTT GGATGTGTTT TTAAAATTAG TTTGTTTTAA AAAATTTATT TAATTTATTT TATAAATTGA TAAGTATTTG AAATTTAGTA AGTATATAGT ATGGTTTTTG TAGGGTTGGT AAGTTATGTT TGGTGGTGGT GATTATTTTT TAAAATTGGA TTTTTTATTT
R882H 27 ATGTTTTTGA TGTTGTTTTA TATATGGATT TAATGTGTTT GGATGTGTTT TTAAAATTAG TTTGTTTTAA AAAATTTATT TAATTTATTT TATAAATTGA TAAGTATTTG AAATTTAGTA AGTATATAGT ATGGTTTTTG TAGGGTTGGT AAGTTATGTT TGGTGGTGGT GATTATTTTT TAAAATTGGA TTTTTTATTT
R882H 28 ATGTTTTTGA TGTTGTTTTA TATATGGATT TAATGTGTTT GGATGTGTTT TTAAAATTAG TTTGTTTTAA AAAATTTATT TAATTTATTT TATAAATTGA TAAGTATTTG AAATTTAGTA AGTATATAGT ATGGTTTTTG CAGGGTTGGT AAGTTATGTT TGGTGGTGGT GATTATTCTT TAAAATTGGA TTTTTTATTT
R882H 29 ACGTTTTTGA TGTTGTTTTA TATATGGATT TAATGTGTTT GGATGTGTTT TTAAAATTAG TTTGTTTTAA AAAATTTATT TAATTTATTT TATAAATTGA TAAGTATTTG AAATTTAGTA AGTATATAGT ATGGTTTTTG TAGGGTTGGT AAGTTATGTT TGGTGGTGGT GATTATTTTT TAAAATCGGA TTTTTCATTT
R882H 30 ACGTTTTTGA TGTTGTTTTA TATATGGATT TAATGTGTTT GGATGCGTTT TTAAAATTAG TTTGTTTTAA AAAATTTATT TAATTTATTT TACAAATTGA TAAGTATTTG AGATTCAGTA AGTATATAGT ATGGTTTTTG TAGGGTTGGT AAGTTATGTT TGGTGGTGGT GATTATTTTT TAAAATTGGA TTTTTTATTT
R882H 31 ATGTTTTTGA TGTTGTTTTA TATATGGATT TAATGTGTTT GGATGTGTTT TTAAAATTAG TTTGTTTTAA AAAATTTATT TAATTTATTT TATAAATTGA TAAGTATTTG AAATTCAGTA AGTATATAGT ATGGTTTTTG TAGGGTTGGT AAGTTACGTT TGGTGGTGGT GATTATTTTT TAAAATTGGA TTTTTTATTT
R882H 32 ATGTTTTTGA TGTTGTTTTA TATATGGATT TAATGTGTTT GGATGTGTTT TTAAAATTAG TTTGTTTTAA AAAATTTATT TAATTTATTT TATAAATTGA TAAGTATTTG AAATTTAGTA AGTATATAGT ATGGTTTTTG CAGGGTTGGT AAGTTACGTT TGGTGGTGGC GATTATTTTT TAAAATTGGA TTTTTTATTT
R882H 33 ACGTTTTTGA TGTTGTTTTA TATATGGATT TAATGTGTTT GGATGTGTTT TTAAAATTAG TTTGTTTTAA AAAATTTATT TAATTTATTT TATAAATTGA TAAGTATTTG AAATTTAGTA AGTATATAGT ATGGTTTTTG TAGGGTTGGT AAGTTATGTT TGGTGGTGGT GATTATTTTT TGAAATTGGA TTTTTTATTT
R882H 34 ACGTTTTTGA TGTTGTTTTA TATATGGATT TAATGTGTTT GGATGCGTTT TTAAAATTAG TTTGTTTTAA AAAATTTATT TAATTTATTT TACAAATTGA TAAGTATTTG AGATTCAGTA AGTATATAGT ATGGTTTTTG TAGGGTTGGT AAGTTATGTT TGGTGGTGGT GATTATTTTT TAAAATTGGA TTTTTTATTT
....|....| ....|....| ....|....| ...
605 615 625
GST3 upper CACACCCTGG AAGTTGTGTT GGAGGGG--- ---
R882H 1 TATATTTTGG AAGTTGTGTT GGAGGGGAAG GGC
R882H 2 TATATTTTGG AAGTTGTGTT GGAGGGGAAG GGC
R882H 3 TATATTTTGG AAGTTGTGTT GGAGGGGAAG GGC
R882H 4 TATATTTTGG AAGTTGTGTT GGAGGGGAAG GGC
R882H 5 TATATTTTGG AAGTTGTGTT GGAGGGGAAG GGC
R882H 6 -ACATTTTGG AAGTTGTGTT GGAGGGGAAG GGC
R882H 7 TAT-TTTTGG AAGTTGTGTT GGAGGGGAAG GGC
R882H 8 TATATTTTGG AAGTTGTGTT GGAGGGGAAG GGC
R882H 9 TATATTTTGG AAGTTGTGTT GGAGGGGAAG GGC
R882H 10 TATATTTTGG AAGTTGTGTT GGAGGGGAAG GGC
R882H 11 TATATTTTGG AAGTTGTGTT GGAGGGG--- ---
R882H 12 TATATTCTGG AAGTTGTGTT GGAGGGG--- ---
R882H 13 TATATTTTGG AAGTTGTGTT GGAGGGG--- ---
R882H 14 TACATTTTGG AAGTTGTGTT GGAGGGG--- ---
R882H 15 TATATTTTGG AAGTTGTGTT GGAGGGG--- ---
R882H 16 TATATTTTGG AAGTTGTGTT GGAGGGG--- ---
R882H 17 CA-ATTTTGG AAGTTGTGTT GGAGGGG--- ---
R882H 18 TATATTTTGG AAGTTGTGTT GGAGGGG--- ---
R882H 19 TACATTTTGG AAGTTGTGTT GGAGGGG--- ---
R882H 20 TATATTTTGG AAGTTGTGTT GGAGGGG--- ---
R882H 21 CATATTTTGG AAGTTGTGTT GGAGGGG--- ---
R882H 22 TATATTTTGG AAGTTGTGTT GGAGGGG--- ---
R882H 23 CATATTTTGG AAGTTGTGTT GGAGGGG--- ---
R882H 24 TATATTTTGG AAGTTGTGTT GGAGGGG--- ---
R882H 25 TATATTTTGG AAGTTGTGTT GGAGGGG--- ---
R882H 26 TATATTTTGG AAGTTGTGTT GGAGGGG--- ---
R882H 27 TACATTTTGG AAGTTGTGTT GGAGGGG--- ---
R882H 28 TATATTTTGG AAGTTGTGTT GGAGGGG--- ---
R882H 29 CACATTTTGG AAGTTGTGTT GGAGGGG--- ---
R882H 30 TATATTTTGG AAGTTGTGTT GGAGGGG--- ---
R882H 31 TATATTTTGG AAGTTGTGTT GGAGGGG--- ---
R882H 32 CATATTTTGG AAGTTGTGTT GGAGGGG--- ---
R882H 33 TATATTTTGG AAGTTGTGTT GGAGGGG--- ---
R882H 34 TATATTTTGG AAGTTGTGTT GGAGGGG--- ---
Alignment: 3AL WT GST3 upper strand alignment
....|....| ....|....| ....|....| ....|....| ....|....| ....|....| ....|....| ....|....| ....|....| ....|....| ....|....| ....|....| ....|....| ....|....| ....|....| ....|....| ....|....| ....|....| ....|....| ....|....|
5 15 25 35 45 55 65 75 85 95 105 115 125 135 145 155 165 175 185 195
GST3 upper TTGAAGAAAA ATATGAAGAG GATTTGTATG AGCGCGATGA AGGTGATAAA TGGCGAAACA AAAAGTTTGA ATTGGGTTTG GAGTTTCCCA ATCTTCCTT- ATTATATTGA TGG-TGATGT TAAATTAACA CAGTCTATGG CCATCATACG TTATATAGCT GACAAGCACA ACATGTTGGG TGGTTGTCCA AAAGAGCGTG
AL WT 1 TTGAAGAAAA ATATGAAGAG GATTTGTATG AGTGTGATGA AGGTGATAAA TGGTGAAATA AAAAGTTTGA ATTGGGTTTG GAGTTTTTTA ATTTTTTTT- ATTATATTGA TGG-TGATGT TAAATTAACA TAGTTTATGG TCATTATACG TTATATAGTT GATAAGTACA ATATGTTGGG TGGTTGTTTA AAAGAGCGTG
AL WT 2 TTGAAGAAAA ATATGAAGAG GATTTGTATG AGTGTGATGA AGGTGATAAA TGGTGAAATA AAAAGTTTGA ATTGGGTTTG GAGTTTTTTA ATTTTTTTT- ATTATATTGA TGG-TGATGT TAAATTAATA TAGTTTATGG TTATTATACG TTATATAGTT GATAAGTATA ATATGTTGGG TGGTTGTTTA AAAGAGTGTG
AL WT 3 TTGAAGAAAA ATATGAAGAG GATTTGTATG AGTGTGATGA AGGTGATAAA TGGCGAAATA AAAAGTTTGA ATTGGGTTTG GAGTTTTTTA ATTTTTTTT- ATTATATTGA TGG-TGATGT TAAATTAATA TAGTTTATGG TTATCATACG TTATATAGTT GATAAGTATA ATATGTTGGG TGGTTGTTTA AAAGAGTGTG
AL WT 4 TTGAAGAAAA ATATGAAGAG GATTTGTATG AGTGTGATGA AGGTGATAAA TGGTGAAATA AAAAGTTTGA ATTGGGTTTG GAGTTTTTTA ATTTTTTTT- ATTATATTGA TGG-TGATGT TAAATTAATA TAGTTTATGG TTATTATACG TTATATAGTT GATAAGTATA ATATGTTGGG TGGTTGTTTA AAAGAGTGTG
AL WT 5 TTGAAGAAAA ATATGAAGAG GATTTGTATG AGTGTGATGA AGGTGATAAA TGGCGAAATA AAAAGTTTGA ATTGGGTTTG GAGTTTTTTA ATTTTTTTT- ATTGTATTGA TGG-TGATGT TAAATTAATA TAGTTTATGG TTATTATACG TTATATAGTT GATAAGTATA ATATGTTGGG TGGTTGTTTA AAAGAGTGTG
AL WT 6 TTGAAGAAAA ATATGAAGAG GATTTGTATG AGTGTGATGA AGGTGATAAA TGGTGAAATA AAAAGTTTGA ATTGGGTTTG GAGTTTTTTA ATTTTTTTT- ATTATATTGA TGG-TGATGT TAAATTAACA TAGTTTATGG TCATTATACG TTATATAGTT GATAAGTACA ATATGTTGGG TGGTTGTTTA AAAGAGCGTG
AL WT 7 TTGAAGAAAA ATATGAAGAG GATTTGTATG AGTGTGATGA AGGTGATAAA TGGCGAAATA AAAAGTTTGA ATTGGGTTTG GAGTTTTTTA ATTTTTTTT- ATTATATTGA TGG-TGATGT TAAATTAACA TAGTTTATGG TTATTATACG TTATATAGTT GATAAGTATA ATATGTTGGG TGGTTGTTTA AAAGAGTGTG
AL WT 8 TTGAAGAAAA ATATGAAGAG GATTTGTATG AGCGTGATGA AGGTGATAAA TGGCGAAACA AAAAGTTTGA ATTGGGTTTG GAGTTTTTTA ATTTTTTTT- ATTATATTGA TGG-TGATGT TAAATTAATA TAGTTTATGG TTATTATACG TTATATAGTT GATAAGTATA ATATGTTGGG TGGTTGTTTA AAAGAGTGTA
AL WT 9 TTGAAGAAAA ATATGAAGAG GATTTGTATG AGCGTGATGA AGGTGATAAA TGGCGAAACA AAAAGTTTGA ATTGGGTTTG GAGTTTTTTA ATTTTTTTT- ATTATATTGA TGG-TGATGT TAAATTAATA TAGTTTATGG TTATTATACG TTATATAGTT GATAAGTATA ATATGTTGGG TGGTTGTTTA AAAGAGTGTA
AL WT 10 TTGAAGAAAA ATATGAAGAG GATTTGTATG AGTGTGATGA AGGTGATAAA TGGTGAAATA AAAAGTTTGA ATTGGGTTTG GAGTTTTTTA ATTTTTTTT- ATTATATTGA TGG-TGATGT TAAATTAATA TAGTTTATGG TTATTATACG TTATATAGTT GATAAGTATA ATATGTTGGG TGGTTGTTTA AAAGAGTGTG
AL WT 11 TTGAAGAAAA ATATGAAGAG GATTTGTATG AGTGTGATGA AGGTGATAAA TGGTGAAATA AAAAGTTTGA ATTGGGTTTG GAGTTTTTTA ATCTTTTTT- ATTATATTGA TGG-TGATGT TAAATTAATA TAGTTTATGG TTATTATACG TTATATAGTT GATAAGTATA ATATGTTGGG TGGTTGTTTA AGAGAGTGTG
AL WT 12 TTGAAGANAA ATATGAAGAG GATTTGTATG AGCGTGATGA AGGTGATAAA TGGCGAAACA AAAAGTNTGA ATTGGGTTTN NAGTTTTTTA ATTTCTNCT- ANNCTACTGA NGGCTGATGT TAAATTAATA TAGTCTATGG TTATTATACG TTATATAGTT GATAAGTATA ATCTGTTGGG TGGTTGTTTA AAAGAGTGTA
AL WT 13 TTGAAGAAAA ATATGAAGAG GATTTGTATG AGTGTGATGA AGGTGATAAA TGGTGAAATA AAAAGTTTGA ATTGGGTTTG GAGTTTTTTA ATTTTTTTT- ATTATATTGA TGG-TGATGT TAAATTAATA TAGTTTATGG TTATTATACG TTATATAGTT GATAAGTATA ATATGTTGGG TGGTTGTTTA AAAGAGTGTG
AL WT 14 TTGAAGAAAA ATATGAAGAG GATTTGTATG AGTGTGATGA AGGTGATAAA TGGCGAAATA AAAAGTTTGA ATTGGGTTTG GAGTTTTTTA ATTTTTTTT- ATTATATTGA TGG-TGATGT TAAATTAACA TAGTTTATGG TTATTATACG TTATATAGTT GATAAGTATA ATATGTTGGG TGGTTGTTTA AAAGAGTGTG
Al WT 15 TTGAAGAAAA ATATGAAGAG GATTTGTATG AGTGTGATGA AGGTGATAAA TGGCGAAATA AAAAGTTTGA ATTGGGTTTG GAGTTTTTTA ATTTTTTTT- ATTATATTGA TGG-TGATGT TAAATTAATA TAGTTTATGG TTATTGTACG TTATATAGTT GATAAGTATA ATATGTTGGG TGGTTGTTTA AAAGAGTGTG
AL WT 16 TTGAAGAAAA ATATGAAGAG GATTTGTATG AGCGTGATGA AGGTGATAAA TGGCGAAACA AAAAGTTTGA ATTGGGTTTG GAGTTTTTTA ATTTTTTTT- ATTATATTGA TGG-TGATGT TAAATTAATA TAGTTTATGG TTATTATACG TTATATAGTT GATAAGTATA ATATGTTGGG TGGTTGTTTA AAAGAGTGTA
AL WT 17 TTGAAGAAAA ATATGAAGAG GATTTGTATG AGTGTGATGA AGGTGATAAA TGGCGAAATA AAAAGTTTGA ATTGGGTTTG GAGTTTTTTA ATTTTTTTT- ATTATATTGA TGG-TGATGT TAAATTAACA TAGTTTATGG TTATTATACG TTATATAGTT GATAAGTATA ATATGTTGGG TGGTTGTTTA AAAGAGTGTG
AL WT 18 TTGAAGAAAA ATATGAAGAG GATTTGTATG AGTGTGATGA AGGTGATAAA TGGCGAAATA AAAAGTTTGA ATTGGGTTTG GAGTTTTTTA ATTTTTTTT- ATTATATTGA TGG-TGATGT TAAATTAACA TAGTTTATGG TTATTATACG TTATATAGTT GATAAGTATA ATATGTTGGG TGGTTGTTTA AAAGAGTGTG
AL WT 19 TTGAAGAAAA ATATGAAGAG GATTTGTATG AGTGTGATGA AGGTGATAAA TGGTGAAATA AAAAGTTTGA ATTGGGTTTG GAGTTTTTTA ATTTTTTTT- ATTATATTGA TGG-TGATGT TAAATTAATG TAGTTTATGG TTATTATACG TTATATAGTT GATAAGTATA ATATGTTGGG TGGTTGTTTA AAAGAGTGTG
AL WT 20 TTGAAGAAAA ATATGAAGAG GATTTGTATG AGTGTGATGA AGGTGATAAA TGGTGAAATA AAAAGTTTGA ATTGGGTTTG GAGTTTTTTA ATTTTTTTT- ATTATATTGA TGG-TGATGT TAAATTAATG TAGTTTATGG TTATTATACG TTATATAGTT GATAAGTATA ATATGTTGGG TGGTTGTTTA AAAGAGTGTG
AL WT 21 TTGAAGAAAA ATATGAAGAG GATTTGTATG AGTGTGATGA AGGTGATAAA TGGCGAAATA AAAAGTTTGA ATTGGGTTTG GAGTTTTTTA ATTTTTTTT- ATTATATTGA TGG-TGATGT TAAATTAACA TAGTTTATGG TTATTATACG TTATATAGTT GATAAGTATA ATATGTTGGG TGGTTGTTTA AAAGAGTGTG
AL WT 22 TTGAAGAAAA ATATGAAGAG GATTTGTATG AGTGTGATGA AGGTGATAAA TGGTGAAATA AAAAGTTTGA ATTGGGTTTG GAGTTTTTTA ATTTTTTTT- ATTATATTGA TGG-TGATGT TAAATTAATA TAGTTTATGG TTATTATACG TTATATAGTT GATAAGTATA ATATGTTGGG TGGTTGTTTA AAAGAGTGTG
AL WT 23 TTGAAGAAAA ATATGAAGAG GATTTGTATG AGTGTGATGA AGGTGATAAA TGGCGAAACA AAAAGTTTGA ATTGGGTTTG GAGTTTTTTA ATCTTCTTT- ATTATATTGA TGG-TGATGT TAAATTAATA TAGTTTATGG TTATTATACG TTATATAGTT GATAAGTATA ATATGTTGGG TGGTTGTTTA AAAGAGTGTG
AL WT 24 TTGAAGAAAA ATATGAAGAG GATTTGTATG AGTGTGATGA AGGTGATAAA TGGCGAAATA AAAAGTTTGA ATTGGGTTTG GAGTTTTTTA ATTTTTTTT- ATTATATTGA TGG-TGATGT TAAATTAATA TAGTTTATGG TTATCATACG TTATGTAGTT GATAAGTATA ATATGTTGGG TGGTTGTTTA AAAGAGCGTG
AL WT 25 TTGAAGAAAA ATATGAAGAG GATTTGTATG AGTGCGATGA AGGTGATAAA TGGCGAAATA AAAAGTTTGA ATTGGGTTTG GAGTTTTTTA ATTTTTTTT- ATTATATTGA TGG-TGATGT TAAATTAATA TAGTTTATGG TTATTATACG TTATATAGTT GATAAGTATA ATATGTTGGG TGGTTGTTTA AAAGAGTGTG
AL WT 26 TTGAAGAAAA ATATGAAGAG GATTTGTATG AGTGTGATGA AGGTGATAAA TGGTGAAATA AAAAGTTTGA ATTGGGTTTG GAGTTTTTTA ATTTTTTTT- ATTATATTGA TGG-TGATGT TAAATTAATA TAGTTTATGG TTATTATACG TTATATAGTT GATAAGTATA ATATGTTGGG TGGTTGTTTA AAAGAGTGTG
AL WT 27 TTGAAGAAAA ATATGAAGAG GATTTGTATG AGTGTGATGA AGGTGATAAA TGGTGAAATA AAAAGTTTGA ATTGGGTTTG GAGTTTTTTA ATTTTTCTT- ATTATATTGA TGG-TGATGT TAAATTAATA TAGTTTATGG TTATTATACG TTATATAGTT GATAAGTATA ATATGTTGGG TGGTTGTTTA AAAGAGTGTG
AL WT 28 TTGAAGAAAA ATATGAAGAG GATTNGTATG AGTGTGATGA AGGTGATAAA TGGCGAAATA AAAAGTTTGA ATTGGGTTTG GAGTTTTTTA ATTTTTTTT- ATTATATTGA TGG-TGATGT TAAATTAATA TAGTTTATGG TTATTATATG TTATATAGTT GATAAGTATA ATATGTTGGG TGGTTGTTTA AAAGAGTGTG
AL WT 29 TTGAAGAAAA ATATGAAGAG GATTTGTATG AGTGTGATGA AGGTGATAAA TGGCGAAATA AAAAGTTTGA ATTGGGTTTG GAGTTTTTTA ATTTTTTTT- ATTATATTGA TGG-TGATGT TAAATTAATA TAGTTTATGG TTATTATACG TTATATAGTT GATAAGTATA ATATGTTGGG TGGTTGTTTA AAAGAGTGTG
AL WT 30 TTGAAGAAAA ATATGAAGAG GATTTGTATG AGCGTGATGA AGGTGATAAA TGGCGAAATA AAAAGTTTGA ATTGGGTTTG GAGTTTTTTA ATTTTTTTT- ATTATATTGA TGG-TGATGT TAAATTAATA TAGTTTATGG TTATTATATG TTATATAGTT GATAAGTACA GTATGTTGGG TGGTTGTTTA AAAGAGTGTG
AL WT 31 TTGAAGAAAA ATATGAAGAG GATTTGTATG AGTGCGATGA AGGTGATAAA TGGCGAAATA AAAAGTTTGA ATTGGGTTTG GAGTTTTTTA ATTTTTTTT- ATTATATTGA TGG-TGATGT TAAATTAATA TAGTTTATGG TTATTATACG TTATATAGTT GATAAGTATA ATATGTTGGG TGGTTGTTTA AAAGAGTGTG
AL WT 32 TTGAAGAAAA ATATGAAGAG GATTTGTATG AGTGTGATGA AGGTGATAAA TGGTGAAATA AAAAGTCTGA ATTGGGTTTG GAGTTTTTTA ATTTTTTTT- ATTATATTGA TGG-TGATGT TAAATTAATA TAGTTTATGG TTATTATACG TTATATAGTT GATAAGTATA ATATGTTGGG TGGTTGTTTA AAAGAGTGTG
AL WT 33 TTGAAGAAAA ATATGAAGAG GATTTGTATG AGTGTGATGA AGGTGATAAA TGGCGAAATA AAAAGTTTGA ATTGGGTTTG GAGTTTTTTA ATTTTTTTT- ATTATATTGA TGG-TGATGT TAAATTAATA TAGTTTATGG TTATTATACG TTATATAGTT GATAAGTATA ATATGTTGGG TGGTTGTTTA AAAGAGTGTG
Al WT 34 TTGAAGAAAA ATATGAAGAG GATTTGTATG AGTGTGATGA AGGTGATAAA TGGTGAAATA AAAAGTTTGA ATTGGGTTTG GAGTTTTTTA ATTTTTCTT- ATTATATTGA TGG-TGATGT TAAATTAATA TAGTTTATGG TTATTATACG TTATATAGTT GATAAGTATA ATATGTTGGG TGGTTGTTTA AAAGAGTGTG
....|....| ....|....| ....|....| ....|....| ....|....| ....|....| ....|....| ....|....| ....|....| ....|....| ....|....| ....|....| ....|....| ....|....| ....|....| ....|....| ....|....| ....|....| ....|....| ....|....|
205 215 225 235 245 255 265 275 285 295 305 315 325 335 345 355 365 375 385 395
GST3 upper CAGAGATTTC AATGCTTGAA GGAGCGGTTT TGGATATT-A GATACGGTGT TTCGAGAATT GCATATAGTA AAGACTTTGA AACTCTCAAA GTTGATTTTC TTAGCAAGCT ACCTGAAATG CTGAAAATGT TCGAAGATCG TTTATGTCAT AAAACATATT TAAATGGTGA TCATGTAACC CATCCTGACT TCATGTTGTA
AL WT 1 TAGAGATTTT AATGTTTGAA GGAGTGGTTT TGGATATT-A GATACGGTGT TTCGAGAATT GTATATAGTA AAGATTTTGA AATTTTTAAA GTTGATTTTT TTAGTAAGTT ATTTGAAATG TTGAAAATGT TCGAAGATTG TTTATGTTAT AAAATATATT TAAATGGTGA TTATGTAATT TATTTTGATT TTATGTTGTA
AL WT 2 TAGAGATTTT AATGTTTGAA GGAGCGGTTT TGGATATT-A GATACGGTGT TTCGAGAATT GTATATAGTA AAGATTTTGA AATTTTTAAA GTTGATTTTT TTAGTAAGTT ATTTGAAATG TTGAAAATGT TTGAAGATTG TTTATGTTAT AAAATATATT TAAATGGTGA TTATGTAATT TATTTTGATT TTATGTTGTA
AL WT 3 TAGAGATTTT AATGTTTGAA GGAGTGGTTT TGGATATT-A GATACGGTGT TTTGAGAATT GTATATAGTA AAGATTTTGA AATTTTTAAA GTTGATTTTT TTAGTAAGTT ATTTGAAATG TTGAAAATGT TCGAAGATCG TTTATGTTAT AAAATATATT TAAATGGTGA TTATGTAATT TATTTTGATT TTATGTTGTA
AL WT 4 TAGAGATTTT AATGTTTGAA GGAGTGGTTT TGGATATT-A GATATGGTGT TTTGAGAATT GTATATAGTA AAGATTTTGA AATTTTTAAA GTTGATTTTT TTAGTAAGTT ATTTGAAATG TTGAAAATGT TCGAAGATTG TTTATGTTAT AAAATATATT TAAATGGTGA TTATGTAATT TATTTTGATT TTATGTTGTA
AL WT 5 TAGAGATTTT AATGTTTGAA GGAGTGGTTT TGGATATT-A GATATGGTGT TTCGAGAATT GTATATAGTA AAGATTTTGA AATTTTTAAA GTTGATTTTT TTAGTAAGTT ATTTGAAATG TTGAAAATGT TTGAAGATTG TTTATGTTAT AAAATATATT TAAATGGTGA TTATGTAATT TATTTTGATT TTATGTTGTA
AL WT 6 TAGAGATTTT AATGTTTGAA GGAGTGGTTT TGGATATT-A GATACGGTGT TTCGAGAATT GTATATAGTA AAGATTTTGA AATTTTTAAA GTTGATTTTT TTAGTAAGTT ATTTGAAATG TTGAAAATGT TCGAAGATTG TTTATGTTAT AAAATATATT TAAATGGTGA TTATGTAATT TATTTTGATT TTATGTTGTA
AL WT 7 TAGAGATTTT AATGTTTGAA GGAGTGGTTT TGGATATT-A GATATGGTGT TTTGAGAATT GTATATAGTA AAGATTTTGA AATTTTTAAA GTTGATTTTT TTAGTGAGTT ATTTGAAATG TTGAAAATGT TTGAAGATTG TTTATGTTAT AAAATATATT TAAATGGTGA TTATGTAATT TATTTTGATT TTATGTTGTA
AL WT 8 TAGAGATTTT AATGTTTGAA GGAGTGGTTT TGGATATT-A GATATGGTGT TTTGAGAATT GTATATAGTA AAGATTTTGA AATTTTTAAA GTTGATTTTT TTAGTAAGTT ATTTGAAATG TTGAAAATGT TTGAAGATTG TTTATGTTAT AAAATATGTT TAAATGGTGA TTATGTAATT TATTTTGATT TTATGTTGTA
AL WT 9 TAGAGATTTT AATGTTTGAA GGAGTGGTTT TGGATATT-A GATATGGTGT TTTGAGAATT GTATATAGTA AAGATTTTGA AATTTTTAAA GTTGATTTTT TTAGTAAGTT ATTTGAAATG TTGAAAATGT TTGAAGATTG TTTATGTTAT AAAATATGTT TAAATGGTGA TTATGTAATT TATTTTGATT TTATGTTGTA
AL WT 10 TAGAGATTTT AATGTTTGAA GGAGTGGTTT TGGATATT-A GATATGGTGT TTTGAGAATT GTATATAGTG AAGATTTTGA AATTTTTAAA GTTGATTTTT TTAGTAAGTT ATTTGAAATG TTGAAAATGT TTGAAGATTG TTTATGTTAT AAAATATATT TAAATGGTGA TTATGTAATT TATTTTGACT TTATGTTGTA
AL WT 11 TAGAGATTTT GATGTTTGAA GGAGTGGTTT TGGATATT-A GATATGGTGT TTTGAGAATT GTATATAGTA AAGATTTTGA AATTTTTAAA GTTGATTTTC TTAGTAAGTT ATTTGAAATG TTGAAAATGT TCGAAGATCG TTTATGTTAT AAAATATATT TAAATGGTGA TTATGTAATT CATTTTGACT TCATGTTGTA
AL WT 12 TAGAGATTTT AATGTTTGAA GGAGTGGTTT TGGATATT-A GATATGGTGT TTTGAGAATT GTATATAGTA AAGATTTTGA AATTTTTAAA GTTGATTTTT TTAGTAAGTT ATTTGAAATG TTGAAAATGT TTGAAGATTG TTTATGTTAT AAAATATGTT TAAATGGTGA TTATGTAATT TATTTTGATT TTATGTTGTA
AL WT 13 TAGAGATTTC AATGTTTGAA GGAGTGGTTT TGGATATT-A GATACGGTGT TTCGAGAATT GTATATAGTA AAGATTTTGA AATTTTTAAA GTTGATTTTT TTAGTAAGTT ATTTGAAATG TTGAAAATGT TCGAAGATTG TTTATGTTAT AAAATATATT TAAATGGTGA TTATGTAATT TATTTTGATT TTATGTTGTA
AL WT 14 TAGAGATTTT AATGTTTGAA GGAGTGGTTT TGGATATT-A GATATGGTGT TTTGAGAATT GTATATAGTA AAGATTTTGA AATTTTTAAA GTTGATTTTT TTAGTGAGTT ATTTGAAATG TTGAAAATGT TTGAAGATTG TTTATGTTAT AAAATATATT TAAATGGTGA TTATGTAATT TATTTTGATT TTATGTTGTA
Al WT 15 TAGAGATTTT AATGTTTGAA GGAGTGGTTT TGGATATT-A GGTATGGTGT TTTGAGAATT GTATATAGTA AAGATTTTGA AATTTTTAAA GTTGATTTTT TTAGTAAGTT ATTTGAAATG TTGAAAATGT TTGAAGATTG TTTATGTTAT AAAACATATT TAAATGGTGA TTATGTAATT TATTTTGATT TTATGTTGTA
AL WT 16 TAGAGATTTT AATGTTTGAA GGAGTGGTTT TGGATATT-A GATATGGTGT TTTGAGAATT GTATATAGTA AAGATTTTGA AATTTTTAAA GTTGATTTTT TTAGTAAGTT ATTTGAAATG TTGAAAATGT TTGAAGATTG TTTATGTTAT AAAATATGTT TAAATGGTGA TTATGTAATT TATTTTGATT TTATGTTGTA
AL WT 17 TAGAGATTTT AATGTTTGAA GGAGTGGTTT TGGATATT-A GATATGGTGT TTTGAGAATT GTATATAGTA AAGATTTTGA AATTTTTAAA GTTGATTTTT TTAGTGAGTT ATTTGAAATG TTGAAAATGT TTGAAGATTG TTTATGTTAT AAAATATATT TAAATGGTGA TTATGTAATT TATTTTGATT TTATGTTGTA
AL WT 18 TAGAGATTTT AATGTTTGAA GGAGTGGTTT TGGATATT-A GATATGGTGT TTTGAGAATT GTATATAGTA AAGATTTTGA AATTTTTAAA GTTGATTTTT TTAGTGAGTT ATTTGAAATG TTGAAAATGT TTGAAGATTG TTTATGTTAT AAAATATATT TAAATGGTGA TTATGTAATT TATTTTGATT TTATGTTGTA
AL WT 19 TAGAGATTTT AATGTTTGAA GGAGTGGTTT TGGATATT-A GATATGGTGT TTTGAGAATT GTATATAGTA AAGATTTTGA AATTTTTAAA GTTGATTTTT TTGGTAAGTT ATTTGAAATG TTGAAAATGT TTGAAGATTG TTTATGTTAT AAAATATATT TAAATGGTGA TTATGTAATT TATTTTGATT TTATGTTGTA
AL WT 20 TAGAGATTTT AATGTTTGAA GGAGTGGTTT TGGATATT-A GATATGGTGT TTTGAGAATT GTATATAGTA AAGATTTTGA AATTTTTAAA GTTGATTTTT TTGGTAAGTT ATTTGAAATG TTGAAAATGT TTGAAGATTG TTTATGTTAT AAAATATATT TAAATGGTGA TTATGTAATT TATTTTGATT TTATGTTGTA
AL WT 21 TAGAGATTTT AATGTTTGAA GGAGTGGTTT TGGATATT-A GATATGGTGT TTTGAGAATT GTATATAGTA AAGATTTTGA AATTTTTAAA GTTGATTTTT TTAGTGAGTT ATTTGAAATG TTGAAAATGT TTGAAGATTG TTTATGTTAT AAAATATATT TAAATGGTGA TTATGTAATT TATTTTGATT TTATGTTGTA
AL WT 22 TAGAGATTTT AATGTTTGAA GGAGTGGTTT TGGATATT-A GATATGGTGT TTTGAGAATT GTATATAGTG AAGATTTTGA AATTTTTAAA GTTGATTTTT TTAGTAAGTT ATTTGAAATG TTGAAAATGT TTGAAGATTG TTTATGTTAT AAAATATATT TAAATGGTGA TTATGTAATT TATTTTGACT TTATGTTGTA
AL WT 23 TAGAGATTTT AATGTTTGAA GGAGCGGTTT TGGATATT-A GATACGGTGT TTCGAGAATT GTATATAGTA AAGATTTTGA AATTTTTAAA GTTGATTTTC TTAGTAAGTT ATTTGAAATG TTGAAAATGT TTGAAGATCG TTTATGTTAT AAAATATATT TAAATGGTGA TCATGTAATT TATTTTGATT TTATGTTGTA
AL WT 24 TAGAGATTTT AATGTTTGAA GGAGTGGTTT TGGATATT-A GATATGGTGT TTTGAGAATT GTATATAGTA AAGATTTTGA AATTTTTAAA GTTGATTTTT TTAGTAAGTT ATTTGAAATG TTGAAAATGT TTGAAGATTG TTTATGTTAT AAAATATATT TAAATGGTGA TTATGTAATT TATTTTGATT TTATGTTGTA
AL WT 25 TAGAGATTTT AATGTTTGAA GGAGTGGTTT TGGATATT-A GATATGGTGT TTCGAGAATT GTATATAGTA AAGATTTTGA AATTTTTAAA GTTGATTTTT TTAGTAAGTT ATTTGAAATG TTGAAAATGT TTGAAGATTG TTTATGTTAT AAAATATATT TAAATGGTGA TTATGTAATT TATTTTGATT TTATGTTGTA
AL WT 26 TAGAGATTTT AATGTTTGAA GGAGTGGTTT TGGATATT-A GATACGGTGT TTTGAGAATT GTATATAGTA AAGATTTTGA AATTTTTAAA GTTGATTTTT TTAGTAAGTT ATTTGAAATG TTGAAAATGT TCGAAGATCG TTTATGTTAT AAAATATATT TAAATGGTGA TTATGTAATT TATTTTGATT TTATGTTGTA
AL WT 27 TAGAGATTTT AATGTTTGAA GGAGTGGTTT TGGATATT-A GATACGGTGT TTTGAGAATT GTATATAGTA AAGATTTTGA AATTTTTAAA GTTGATTTTT TTAGTAAGTT GTTTGAAATG TTGAAAATGT TTGAAGATTG TTTATGTTAT AAAATATATT TAAATGGTGA TTGTGTAATT TATTTTGATT TTATGTTGTA
AL WT 28 TAGAGATTTT AATGTTTGAA GGAGTGGTTT TGGATATT-A GATATGGTGT TTTGGGAATT GTATATAGTA AAGATTTTGA AATTTTTAAA GTTGATTTTT TTAGTAAGTT ATTTGAGATG TTGAAAATGT TTGAAGATTG TTTATGTTAT AAAATATATT TAAATGGTGA TTATGTAATT TATTTTGATT TTATGTTGTA
AL WT 29 TAGAGATTTT AATGTTTGAA GGAGTGGTTT TGGATATT-A GATATGGTGT TTTGAGAATT GTATATAGTA AAGATTTTGA AATTTTTAAA GTTGATTTTT TTAGTAAGTT ATTTGAAATG TTGAAAATGT TTGAAGATTG TTTATGTTGT AAAATATATT TAAATGGTGA TTATGTAATT TATTTTGATT TTATGTTGTA
AL WT 30 TAGAGATTTT AATGTTTGAA GGAGTGGTTT TGGACATT-A GATATGGTGT TTTGAGAATT GTATATAGTA AAGATTTTGA AATTTTTAAA GTTGATTTTT TTAGTAAGTT ATTTGAAATG TTGAAAATGT TCGAAGATTG TTTATGTTAT AAAATATATT TAAATGGTGA TTATGTAATT TATTTTGATT TTATGTTGTA
AL WT 31 TAGAGATTTT AATGTTTGAA GGAGTGGTTT TGGATATT-A GATATGGTGT TTCGAGAATT GTATATAGTA AAGATTTTGA AATTTTTAAA GTTGATTTTT TTAGTAAGTT ATTTGAAATG TTGAAAATGT TTGAAGATTG TTTATGTTAT AAAATATATT TAAATGGTGA TTATGTAATT TATTTTGATT TTATGTTGTA
AL WT 32 TAGAGATTTT AATGTTTGAA GGAGTGGTTT TGGATATT-A GATATGGTGT TTCGAGAATT GTATATAGTA AAGATTTTGA AATTTTTAAA GTTGATTTTT TTAGTAAGTT ATTTGAAATG TTGAAAATGT TTGAAGATTG TTTATGTTAT AAAATATATT TAAATGGTGA TCATGTAATT TATTTTGATT TTATGTTGTA
AL WT 33 TAGAGATTTT AATGTTTGAA GGAGTGGTTT TGGATATT-A GATATGGTGT TTTGAGAATT GTATATAGTA AGGATTTTGA AATTTTTAAA GTTGATTTTT TTAGTAAGTT ATTTGAAGTG TTGAAAATGT TTGAAGATTG TTTATGTTAT AAAATATATT TAGATGGTGA TTATGTAATT TATTTTGATT TTATGTTGTA
Al WT 34 TAGAGATTTT AATGTTTGAA GGAGTGGTTT TGGATATT-A GATACGGTGT TTTGAGAATT GTATATAGTA AAGATTTTGA AATTTTTAAA GTTGATTTTT TTAGTAAGTT GTTTGAAATG TTGAAAATGT TTGAAGATTG TTTATGTTAT AAAATATATT TAAATGGTGA TTGTGTAATT TATTTTGATT TTATGTTGTA
....|....| ....|....| ....|....| ....|....| ....|....| ....|....| ....|....| ....|....| ....|....| ....|....| ....|....| ....|....| ....|....| ....|....| ....|....| ....|....| ....|....| ....|....| ....|....| ....|....|
405 415 425 435 445 455 465 475 485 495 505 515 525 535 545 555 565 575 585 595
GST3 upper TGACGCTCTT GATGTTGTTT TATACATGGA CCCAATGTGC CTGGATGCGT TCCCAAAATT AGTTTGTTTT AAAAAACCTA TTCAACCTAT CCCACAAATT GATAAGTACT TGAAATCCAG CAAGTATATA GCATGGCCTT TGCAGGGCTG GCAAGCCACG TTTGGTGGTG GCGACCATCC TCCAAAATCG GATCTCCCAC
AL WT 1 TGATGTTTTT GATGTTGTTT TATATATGGA TTTAATGTGT TTGGATGCGT TTTTAAAATT AGTTTGTTTT AAAAAATTTA TTTAATTTAT TTTATAAATT GATAAGTATT TGAAATTTAG TAAGTATATA GTATGGTTTT TGTAGGGTTG GTAAGTTATG TTTGGTGGTG GTGATTATTT TTTAAAATTG GATTTTTTAT
AL WT 2 TGACGTTTTT GATGTTGTTT TATATATGGA TTTAATGTGT TTGGATGCGT TTTCAAAATT AGTTTGTTTT AAAAAATTTA TTTAATTTAT TTCACAAATT GATAAGTATT TGAAATTCAG TAAGTATATA GTATGGTTTT TGCAGGGTTG GTAAGTTACG TTTGGTGGTG GTGATTATTT TTTAAAATTG GATTTTTTAT
AL WT 3 TGATGTTTTT GATGTTGTTT TATATATGGA TTTAATGTGT TTGGATGCGT TTTTAAAATT AGTTTGTTTT AAAAAATTTA TTTAATTTAT TTTATAAATT GATAAGTATT TGAAATTTAG CAAGTATATA GTATGGTTTT TGTAGGGTTG GTAAGTTATG TTTGGTGGTG GTGATTATTT TTTAAAATTG GATTTTTTAT
AL WT 4 TGACGTTTTT GATGTTGTTT TATATATGGA TTTAATGTGT TTGGATGCGT TTTTAAAATT AGTTTGTTTT AAAAAATTTA TTTAATTTAT TTTATAAATT GATAAGTATT TGAAATCCAG CAAGTATATA GCATGGTTTT TGTAGGGTTG GTAAGTTACG TTTGGTGGTG GTGATTATTT TTTAAAATTG GATTTTTTAT
AL WT 5 TGATGTTTTT GATGTTGTTT TATATATGGA TTTAATGTGT TTGGATGCGT TTTTAAAATT AGTTTGTTTT AAAAAATTTA TTTAATTTAT TTTATAAATT GATAAGTATT TGAAATTTAG TAAGTATATA GTATGGTTTT TGTAGGGTTG GTAAGTTATG TTTGGTGGTG GCGATTATTT TTTAAAATTG GATTTTTTAT
AL WT 6 TGATGTTTTT GATGTTGTTT TATATATGGA TTTAATGTGT TTGGATGCGT TTTTAAAATT AGTTTGTTTT AAAAAATTTA TTTAATTTAT TTTATAAATT GATAAGTATT TGAAATTTAG TAAGTATATA GTATGGTTTT TGTAGGGTTG GTAAGTTATG TTTGGTGGTG GTGATTATTT TTTAAAATTG GATTTTTTAT
AL WT 7 TGACGTTTTT GATGTTGTTT TATATATGGA TTTAATGTGT TTGGATGCGT TTTTAAAATT AGTTTGTTTT AAAAAATTTA TTTAATTTAT TTTATAAATT GATAAGTATT TGAAATTTAG TAAGTATATA GTATGGTTTT TGTAGGGTTG GTAAGTTATG TTTGGTGGTG GTGATTATTT TTTAAAATTG GATTTTTTAT
AL WT 8 TGATGTTTTT GATGTTGTTT TATATATGGA TTTAATGTGT TTGGATGTGT TTTTAAAATT AGTTTGTTTT AAAAAATTTA TTTAATTTAT TTTATAAATT GATAAGTATT TGAAATTTAG TAAGTATATA GTATGGTTTT TGTAGGGTTG GTAAGTTACG TTTGGTGGTG GTGATTATTT TTTAAAATTG GATTTTCTAT
AL WT 9 TGATGTTTTT GATGTTGTTT TATATATGGA TTTAATGTGT TTGGATGTGT TTTTAAAATT AGTTTGTTTT AAAAAATTTA TTTAATTTAT TTTATAAATT GATAAGTATT TGAAATTTAG TAAGTATATA GTATGGTTTT TGTAGGGTTG GTAAGTTACG TTTGGTGGTG GTGATTATTT TTTAAAATTG GATTTTCTAT
AL WT 10 TGATGTTTTT GATGTTGTTT TATATATGGA TTTAATGTGT TTGGATGCGT TTTTAAAATT AGTTTGTTTT AAAAAGTCTA TTTAATTTAT TTTATAAGTT GATAAGTATT TGAAATTTAG TAAGTATATA GTATGGTTTT TGTAGGGTTG GTAAGTTATG TTTGGTGGTG GTGATTATTT TTTAAAATTG GATTTTTTAT
AL WT 11 TGATGTTTTT GATGTTGTTT TATATATGGA TTTAATGTGT TTGGACGCGT TTTTAAAATT AGTTTGTTTT AAAAAATTTA TTTAATTTAT TTTATAAATT GATAAGTATT TGAAATTTAG CAAGTATATA GTATGGTTTT TGTAGGGTTG GTAAGTTATG TTTGGTGGTG GTGATTATTT TTTAAAATTG GATTTTTTAT
AL WT 12 TGATGTTTTT GATGTTGTTT TATATATGGA TTTAATGTGT TTGGATGTGT TTTTAAAATT AGTTTGTTTT AAAAAATTTA TTTAATTTAT TTTATAAATT GATAAGTATT TGAAATTTAG TAAGTATATA GTATGGTTTT TGTAGGGTTG GTAAGTTACG TTTGGTGGTG GTGATTATTT TTTAAAATTG GATTTTCTAT
AL WT 13 TGACGTTTTT GATGTTGTTT TATATATGGA TTTAATGTGT TTGGATGTGC TTTTAAAATT AGTTTGTTTT AAAAAATTTA TTTAATTTAT TTTATGAATT GATAAGTATT TGAAATTCAG CAAGTATATA GTATGGTTTT TGTAGGGTTG GTAAGTTATG TTTGGTGGTG GTGATTATTT TTTAAAATTG GATTTTTTAT
AL WT 14 TGACGTTTTT GATGTTGTTT TATATATGGA TTTAATGTGT TTGGATGCGT TTTTAAAATT AGTTTGTTTT AAAAAATTTA TTTAATTTAT TTTATAAATT GATAAGTATT TGAAATTTAG TAAGTATATA GTATGGTTTT TGTAGGGTTG GTAAGTTATG TTTGGTGGTG GTGATTATTT TTTAAAATTG GATTTTTTAT
Al WT 15 TGATGTTTTT GATGTTGTTT TATATATGGA TTTAATGTGT TTGGATGCGT TTTTAAAATT AGTTTGTTTT AAAAAATTTA TTTAATTTAT TTTACAAATT GATAAGTATT TGAAATTCAG TAAGTATATA GTATGGTTTT TGTAGGGTTG GTAAGTTATG TTTGGTGGTG GTGATTATTT TTTAAAATTG GATTTTTTAT
AL WT 16 TGATGTTTTT GATGTTGTTT TATATATGGA TTTAATGTGT TTGGATGTGT TTTTAAAATT AGTTTGTTTT AAAAAATTTA TTTAATTTAT TTTATAAATT GATAAGTATT TGAAATTTAG TAAGTATATA GTATGGTTTT TGTAGGGTTG GTAAGTTACG TTTGGTGGTG GTGATTATTT TTTAAAATTG GATTTTCTAT
AL WT 17 TGACGTTTTT GATGTTGTTT TATATATGGA TTTAATGTGT TTGGATGCGT TTTTAAAATT AGTTTGTTTT AAAAAATTTA TTTAATTTAT TTTATAAATT GATAAGTATT TGAAATTTAG TAAGTATATA GTATGGTTTT TGTAGGGTTG GTAAGTTATG TTTGGTGGTG GTGATTATTT TTTAAAATTG GATTTTTTAT
AL WT 18 TGACGTTTTT GATGTTGTTT TATATATGGA TTTAATGTGT TTGGATGCGT TTTTAAAATT AGTTTGTTTT AAAAAATTTA TTTAATTTAT TTTATAAATT GATAAGTATT TGAAATTTAG TAAGTATATA GTATGGTTTT TGTAGGGTTG GTAAGTTATG TTTGGTGGTG GTGATTATTT TTTAAAATTG GATTTTTTAT
AL WT 19 TGATGTTTTT GATGTTGTTT TATATATGGA TTTAATGTGT TTGGATGTGT TTTTAAAATT AGTTTGTTTT AAAAAATTTA TTTAATTTAT TTTATAAATT GATAAGTATT TGAAATTTAG TAAGTATATA GTATGGTTTT TGTAGGGTTG GTAAGTTATG TTTGGTGGTG GTGATTATTT TTTAAAATTG GATTTTTTAT
AL WT 20 TGATGTTTTT GATGTTGTTT TATATATGGA TTTAATGTGT TTGGATGTGT TTTTAAAATT AGTTTGTTTT AAAAAATTTA TTTAATTTAT TTTATAAATT GATAAGTATT TGAAATTTAG TAAGTATATA GTATGGTTTT TGTAGGGTTG GTAAGTTATG TTTGGTGGTG GTGATTATTT TTTAAAATTG GATTTTTTAT
AL WT 21 TGACGTTTTT GATGTTGTTT TATATATGGA TTTAATGTGT TTGGATGCGT TTTTAAAATT AGTTTGTTTT AAAAAATTTA TTTAATTTAT TTTATAAATT GATAAGTATT TGAAATTTAG TAAGTATATA GTATGGTTTT TGTAGGGTTG GTAAGTTATG TTTGGTGGTG GTGATTATTT TTTAAAATTG GATTTTTTAT
AL WT 22 TGATGTTTTT GATGTTGTTT TATATATGGA TTTAATGTGT TTGGATGCGT TTTTAAAATT AGTTTGTTTT AAAAAGTCTA TTTAATTTAT TTTATAAGTT GATAAGTATT TGAAATTTAG TAAGTATATA GTATGGTTTT TGTAGGGTTG GTAAGTTATG TTTGGTGGTG GTGATTATTT TTTAAAATTG GATTTTTTAT
AL WT 23 TGATGTTTTT GATGTTGTTT TATATATGGA TTTAATGTGT TTGGATGTGT TTTTAAAATT AGTTTGTTTT AAAAAATTTA TTTAATTTAT TTTATAAATT GATAAGTATT TGAAATTTAG TAAGTATATA GTATGGTTTT TGTAGGGTTG GGAAGTTGTG TTTGGTGGTG GTGATTATTC TTTAAAATTG GATTTTTTAT
AL WT 24 TGATGTTTTT GATGTTGTTT TATATATGGA TTTAATGTGT TTGGATGCGT TTTTAAAATT AGTTTGTTTT AAAAAATTTA TTTAATTTAT TTTATAAATT GATAAGTATT TGAAATTTAG TAAGTATATA GTATGGTTTT TGTAGGGTTG GTAAGTTATG TTTGGTGGTG GTGATTATTT TTTAAAATTG GATTTTTTGT
AL WT 25 TGATGTTTTT GATGTTGTTT TATATATGGA TTTAATGTGT TTGGATGCGT TTTTAAAATT AGTTTGTTTT AAAAAATTTA TTTAATTTAT TTTATAAATT GATAAGTATT TGAAATTTAG TAAGTATATA GTATGGTTTT TGTAGGGTTG GTAAGTTATG TTTGGTGGTG GTGATTATTT TTTAAAATTG GATTTTTTAT
AL WT 26 TGATGTTTTT GATGTTGTTT TATATATGGA TTTAATGTGT TTGGATGCGT TTTTAAAATT AGTTTGTTTT AAAAAATTTA TTTAATTTAT TTTATAAATT GATAAGTATT TGAAATTTAG TAAGTATATA GTATGGTTTT TGTAGGGTTG GTAAGTTGTG TTTGGTGGTG GTGATTATTT TTTAAAATTG GATTTTTTGT
AL WT 27 TGATGTTTTT GATGTTGTTT TATATATGGA TTTAATGTGT TTGGATGTGT TTTTAAAATT AGTTTGTTTT AAAAAATTTG TTTAATTTAT TTTATAAATT GATAAGTATT TGAAATTTAG TAAGTATATA GTATGGTTTT TGTAGGGTTG GTAAGTTATG TTTGGTGGTG GTGATTATTT TTTAAAATTG GATTTTTTAT
AL WT 28 TGATGTTTTT GATGTTGTTT TATATATGGA TTTAATGTGT TTGGATGTGT TTTTAAAATT AGTTTGTTTT AAAAAATTTA TTTAATTTAT TTTATAAATT GATAAGTATT TGAAATTTAG TAAGTATATA GTATGGTTTT TGTAGGGTTG GTAAGTTACG TTTGGTGGTG GCGATTATTT TTTAAAATTG GATTTTTTAT
AL WT 29 TGATGTTTTT GATGTTGTTT TATACATGGA TTTAATGTGT TTGGATGTGT TTTTAAAATT AGTTTGTTTT GAAAAATTTA TTTAATTTAT TTTATAAATT GATAAGTATT TGAAATTTAG TAAGTATATA GTATGGTTTT TGTAGGGTTG GTAAGTTACG TTTGGTGGTG GTGATTATTT TTTAAAATTG GATTTTTTAT
AL WT 30 TGATGTTTTT GATGTTGTTT TATATATGGA TTTAGTGTGT TTGGATGTGT TTTTAAAATT AGTTTGTTTT AAAAAATTTA TTTAATTTAT TTTATAAATT GATAAGTATT TGAAATTTGG TAAGTATATA GTATGGTTTT TGTAGGGTTG GTAAGTTATG TTTGGTGGTG GTGATTATTT TTTAAAATTG GATTTTTTAT
AL WT 31 TGATGTTTTT GATGTTGTTT TATATATGGA TTTAATGTGT TTGGATGCGT TTTTAAAATT AGTTTGTTTT AAAAAATTTA TTTAATTTAT TTTATAAATT GATAAGTATT TGAAATTTAG TAAGTATATA GTATGGTTTT TGTAGGGTTG GTAAGTTATG TTTGGTGGTG GTGATTATTT TTTAAAATTG GATTTTTTAT
AL WT 32 TGATGTTTTT GATGTTGTTT TATATATGGA TTTAATGTGT TTGGATGTGT TTTTAAAATT AGTTTGTTTT AAAAAATTTA TTTAATTTAT TTTATAAATT GATAAGTATT TGAAATTTAG TAAGTATATA GTATGGTTTT TGTAGGGTTG GTAAGTTATG TTTGGTGGTG GTGATTATTT TTTAAAATTG GATTTTTTAT
AL WT 33 TGGCGCTCTT GATGTTGTTT TATATATGGA TCTAATGTGT TTGGATGTGT TTTTAAAATT AGTTTGTTTT AAAAAATTTA TTTAATTTAT TTTATAAATT GATAAGTATT TGAAATTTAG TAAGTATATA GTATGGTTTT TGCAGGGTTG GTAAGTTGTG TTTGGTGGTG GTGATTATTT TTTAAAATTG GATTTTTTAT
Al WT 34 TGATGTTTTT GATGTTGTTT TATATATGGA TTTAATGTGT TTGGATGTGT TTTTAAAATT AGTTTGTTTT AAAAAATTTG TTTAATTTAT TTTATAAATT GATAAGTATT TGAAATTTAG TAAGTATATA GTATGGTTTT TGTAGGGTTG GTAAGTTATG TTTGGTGGTG GTGATTATTT TTTAAAATTG GATTTTTTAT
....|....| ....|....| ....|....| ....|....| ....|...
605 615 625 635 645
GST3 upper CTCACACCCT GGAAGTTGTG TTGGAGGGG- ---------- --------
AL WT 1 TTTATATTTT GGAAGTTGTG TTGGAGGGG- ---------- --------
AL WT 2 TTTACATTTT GGAAGTTGTG TTGGAGGGG- ---------- --------
AL WT 3 TTTATATTTT GGAAGTTGTG TTGGAGGGG- ---------- --------
AL WT 4 TTTNNNTTTT GGAAGTTGTG TTGGAGGGG- ---------- --------
AL WT 5 TTTATATTTT GGAAGTTGTG TTGGAGGGG- ---------- --------
AL WT 6 TTTATATTTT GGAAGTTGTG TTGGAGGGG- ---------- --------
AL WT 7 TTTATATTTT GGAAGTTGTG TTGGAGGGG- ---------- --------
AL WT 8 TTTATATTTT GGAAGTTGTG TTGGAGGGG- ---------- --------
AL WT 9 TTTATATTTT GGAAGTTGTG TTGGAGGGG- ---------- --------
AL WT 10 TTTATATTTT GGAAGTTGTG TTGGAGGGG- ---------- --------
AL WT 11 TTTATATTTT GGAAGTTGTG TTGGAGGGG- ---------- --------
AL WT 12 TTTATATTTT GGAAGTTGTG TTGGAGGGG- ---------- --------
AL WT 13 TTTATATTTT GGAAGTTGTG TTGGAGGGG- ---------- --------
AL WT 14 TTTATATTTT GGAAGTTGTG TTGGAGGGG- ---------- --------
Al WT 15 TTTATATTTT GGAAGTTGTG TTGGAGGGG- ---------- --------
AL WT 16 TTTATATTTT GGAAGTTGTG TTGGAGGGG- ---------- --------
AL WT 17 TTTATATTTT GGAAGTTGTG TTGGAGGGG- ---------- --------
AL WT 18 TTTATATTTT GGAAGTTGTG TTGGAGGGG- ---------- --------
AL WT 19 TTTATATTTT GGAAGTTGTG TTGGAGGGG- ---------- --------
AL WT 20 TTTATATTTT GGAAGTTGTG TTGGAGGGG- ---------- --------
AL WT 21 TTTATATTTT GGAAGTTGTG TTGGAGGGG- ---------- --------
AL WT 22 TTTATATTTT GGAAGTTGTG TTGGAGGGG- ---------- --------
AL WT 23 TTTATATTTT GGAAGTTGTG TTGGAGGGG- ---------- --------
AL WT 24 TTTATATTTT GGAAGTTGTG TTGGAGGGG- ---------- --------
AL WT 25 TTTATATTTT GGAAGTTGTG TTGGAGGGG- ---------- --------
AL WT 26 TTTATATTTT GGAAGTTGTG TTGGAGGGG- ---------- --------
AL WT 27 TTTACATTTT GGAAGTTGTG TTGGAGGGG- ---------- --------
AL WT 28 TTTGTATTTT GGAAGTTGTG TTGGAGGGG- ---------- --------
AL WT 29 TTTATATTTT GGAAGTTGTG TTGGAGGGG- ---------- --------
AL WT 30 TTTATATTTT GGAAGTTGTG TTGGAGGGG- ---------- --------
AL WT 31 TTTATATTTT GGAAGTTGTG TTGGAGGGG- ---------- --------
AL WT 32 TTTATATTTT GGAAGTTGTG TTGGAGGGG- ---------- --------
AL WT 33 TTTATATTTT GGAAGTTGTG TCGGAGGGG- ---------- --------
Al WT 34 TTTACATTTT GGAAGTTGTG TTGGAGGGG- ---------- --------

## Sheet: Supplementary Figure 6h 
Alignment: 3AL R882H GST3 upper strand sequence alignment
....|....| ....|....| ....|....| ....|....| ....|....| ....|....| ....|....| ....|....| ....|....| ....|....| ....|....| ....|....| ....|....| ....|....| ....|....| ....|....| ....|....| ....|....| ....|....| ....|....|
5 15 25 35 45 55 65 75 85 95 105 115 125 135 145 155 165 175 185 195
GST3 upper TTGAAGAAAA ATATGAAGAG GATTTGTATG AGCGCGATGA AGGTGATAAA TGGCGAAACA AAAAGTTTGA ATTGGGTTTG GAGTTTCCCA ATCTTCCTT- ATTATATTGA TGGTGATGTT AAATTAACAC AGTCTATGGC CATCATACGT TATATAGCTG ACAAGCACAA CATGTTGGGT GGTTGTCCAA AAGAGCGTGC
R882H 2(1) TTGAAGAAAA ATATGAAGAG GATTTGTATG AGTGTGATGA AGGTGATAAA TGGTGAAATA AAAAGTTTGA ATTGGGTTTG GAGTTTTTTA ATTTTTTTT- ATTATATTGA TGGTGATGTT AAATTAATAT AGTTTATGGT TATTATATGT TATATAGTTG ATAAGTATAA TATGTTGGGT GGTTGTTTAA AAGAGTGTGT
R882H 2(2) TTGAAGAAAA ATATGAAGAG GATTTGTATG AGTGTGATGA AGGTGATAAA TGGCGAAATA AAAAGTTTGA ATTGGGTTTG GAGTTTTTTA ATTTTTTTT- ATTATATTGA TGGTGATGTT AAATTAATAT AGTTTATGGT TATTATATGT TATATAGTTG ATAAGTATAA TATGTTGGGT GGTTGTTTAA AAGAGTGTGT
R882H 2(3) TTGAAGAAAA ATATGAAGAG GATTTGTATG AGTGTGATGA AGGTGATAAA TGGCGAAATA AAAAGTTTGA ATTGGGTTTG GAGTTTTTTA ATTTTTTTTT ATTATATTGA TGGTGATGTT AAATTAATAT AGTTTATGGT TATTATATGT TATATAGTTG ATAAGTATAA TATGTTGGGT GGTTGTTTAA AAGAGTGTGT
R882H 2(4) TTGAAGAAAA ATATGAAGAG GATTTGTATG AGTGTGATGA AGGTGATAAA TGGTGAAATA AAAAGTTTGA ATTGGGTTTG GAGTTTTTCA ATTTTTTTT- ATTACATTGA TGGTGATGTT AAATTAATGT AGTTTATGGT TATTATATGT TATATAGTTG ATAAGTATAA TATGTTGGGT GGTTGTTTAA AAGAGTGTGC
R882H 2(5) TTGAAGAAAA ATATGAAGAG GATTTGTATG AGTGTGATGA AGGTGATAAA TGGTGAAATA AAAAGTTTGA ATTGGGTTTG GAGTTTTTTA ATTTTTTTT- ATTATATTGA TGGTGATGTT AAATTAATAT AGTTTATGGT TATTATATGT TATATAGTTG ATAAGTATAA TATGTTGGGT GGTTGTTTAA AAGAGTGTGT
R882H 2(6) TTGAAGAAAA ATATGAAGAG GATTTGTATG AGTGTGATGA AGGTGATAAA TGGCGAAATA AAAAGTTTGA ATTGGGTTTG GAGTTTTTTA ATTTTTTTT- ATTATATTGA TGGTGATGTT AAATTAATAT AGTTTATGGT TATTATATGT TATATAGTTG ATAAGTATAA TATGTTGGGT GGTTGTTTAA AAGAGTGTGT
R882H 2(7) TTGAAGAAAA ATATGAAGAG GATTTGTATG AGTGTGATGA AGGTGATAAA TGGTGAAATA AAAAGTTTGA ATTGGGTTTG GAGTTTTTCA ATTTTTTTT- ATTACATTGA TGGTGATGTT AAATTAATGT AGTTTATGGT TATTATATGT TATATAGTTG ATAAGTATAA TATGTTGGGT GGTTGTTTAA AAGAGTGTGC
....|....| ....|....| ....|....| ....|....| ....|....| ....|....| ....|....| ....|....| ....|....| ....|....| ....|....| ....|....| ....|....| ....|....| ....|....| ....|....| ....|....| ....|....| ....|....| ....|....|
205 215 225 235 245 255 265 275 285 295 305 315 325 335 345 355 365 375 385 395
GST3 upper AGAGATTTCA ATGCTTGAAG GAGCGGTTTT GGATATTAGA TACGGTGTTT CGAGAATTGC ATATAGTAAA GACTTTGAAA CTCTCAAAGT TGATTTTCTT AGCAAGCTAC CTGAAATGCT GAAAATGTTC GAAGATCGTT TATGTCATAA AACATATTTA AATGGTGATC ATGTAACCCA TCCTGACTTC ATGTTGTATG
R882H 2(1) AGAGATTTTA ATGTTTGAAG GAGTGGTTTT GGATATTAGA TACGGTGTTT CGAGAATTGT ATATAGTAAA GATTTTGAAA TTTTTAAAGT TGATTTTTTT AGTAAGTTAT TTGAAATGTT GAAAATGTTT GAAGATTGTT TATGTTATAA AATATATTTA AATGGTGATT ATGTAACCTA TTTTGATTTT ATGTTGTATG
R882H 2(2) AGAGATTTTA ATGTTTGGAG GAGTGGTTTT GGATATTAGA TACGGTGTTT CGAGAATTGT ATATAGTAAA GATTTTGAAA TTTTTAAAGT TGATTTTTTT AGTAAGTTAT TTGAAATGCT GAAAATGTTT GAAGATTGTT TATGTTATAA AATATATTTA AATGGTGATT ATGTAATTTA TTTTGATTTT ATGTTGTATG
R882H 2(3) AGAGATTTTA ATGTTTGAAG GAGTGGTTTT GGATATTAGA TACGGTGTTT CGAGAATTGT ATATAGTAAA GATTTTGAAA TTTTTAAAGT TGATTTTTTT AGTAAGTTAT TTGAAATGCT GAAAATGTCC GAAGATCGTT TATGTCATAA AACATATTTA AATGGTGATT ATGTAATTTA TTTTGATTTT ATGTTGTATG
R882H 2(4) AGAGATTTTA ATGTTTGAAG GAGTGGTTTT GGATATTAGA TATGGTGTTT CGAGAATTGT ATATAGTAAA GATTTTGAAA TTTTTAAAGT TGATTTTTTT AGTAAGTTAT TTGAAATGTT GAAAATGTTC GAAGATTGTT TATGTTATAA AATATATTTA AATGGTGATT ATGTAATTTA TTTTGATTTT ATGTTGTATG
R882H 2(5) AGAGATTTTA ATGTTTGAAG GAGCGGTTTT GGATATTAGA TACGGTGTTT CGAGAATTGT ATATAGTAAA GATTTTGAAA TTTTTAAAGT TGATTTTTTT AGTAAGTTAT TTGAAATGTT GAAAATGTTT GAAGATTGTT TATGTTATAA AATATATTTA AATGGTGATT ATGTAATTTA TTTTGATTTT ATGTTGTATG
R882H 2(6) AGAGATTTTA ATGTTTGAAG GAGTGGTTTT GGATATTAGA TATGGTGTTT CGAGAATTGT ATATAGTAAA GATTTTGAAA TTTTTAAAGT TGATTTTTTT AGTAAGTTAT TTGAAATGTT GAAAATGTTT GAAGATTGTT TATGTTATAA AACATATTTA AATGGTGATT ATGTAATTTA TTTTGATTTT ATGTTGTATG
R882H 2(7) AGAGATTTTA ATGTTTGAAG GAGTGGTTTT GGATATTAGA TATGGTGTTT CGAGAATTGT ATATAGTAAA GATTTTGAAA TTTTTAAAGT TGATTTTTTT AGTAAGTTAT TTGAAATGTT GAAAATGTTC GAAGATTGTT TATGTTATAA AATATATTTA AATGGTGATT ATGTAATTTA TTTTGATTTT ATGTTGTATG
....|....| ....|....| ....|....| ....|....| ....|....| ....|....| ....|....| ....|....| ....|....| ....|....| ....|....| ....|....| ....|....| ....|....| ....|....| ....|....| ....|....| ....|....| ....|....| ....|....|
405 415 425 435 445 455 465 475 485 495 505 515 525 535 545 555 565 575 585 595
GST3 upper ACGCTCTTGA TGTTGTTTTA TACATGGACC CAATGTGCCT GGATGCGTTC CCAAAATTAG TTTGTTTTAA AAAACCTATT CAACCTATCC CACAAATTGA TAAGTACTTG AAATCCAGCA AGTATATAGC ATGGCCTTTG CAGGGCTGGC AAGCCACGTT TGGTGGTGGC GACCATCCTC CAAAATCGGA TCTCCCACCT
R882H 2(1) ATGTTTTTGA TGTTGTTTTA TATATGGATT TAATGTGTTT GGATGCGTTT TTAAAATTAG TTTGTTTTAA AAAATTTATT TAATTTATTT TATAAATTGA TAAGTATTTG AAATTTGGTA AGTATATAGT ATGGTTTTTG CAGGGTTGGT AAGTTACGTT TGGTGGTGGT GATTATTTTT CAAAATTGGA TTT-------
R882H 2(2) ATGTTTTTGA TGTTGTTTTA TATATGGATT TAATGTGTTT GGATGTGTTT TTAAAATTAG TTTGTTTTAA AAAATTTATT TAATTTATTT TATAAATTGA TAAGTATTTG AAATTTGGTA AGTATATAGT ATGGTTTTTG TAGGGTTGGT AAGTTATGTT TGGTGGTGGT GATTATTTTT TAAAATTGGA TTT-------
R882H 2(3) ATGTTTTTGA TGTTGTTTTA TATATGGATT TAATGTGTTT GGATGTGTTT TCAAAATTAG TTTGTTTTAA AAAACCTATT CAATCTATCT CACAAATTGA TAAGTACTTG AAATCCAGTA AGTATATAGT ATGGTTTTTG TAGGGTTGGT AAGCTATGTT TGGTGGTGGT GATTATTTTT TAGAATTGGA TTT-------
R882H 2(4) AAGTTTTTGA TGTTGTTTTA TATATGGATT TAATGTGTTT GGATGTGTTT TTAAAATTAG TTTGTTTTAA AAAATTTATT TAATTTATTT TATAAATTGA TAAGTATTTG AAATTCAGTA AGTATATAGT ATGGTTTTTG TAGGGTTGGT AAGTTATGTT TGGTGGTGGT GATTATTTTT TAAAATTGGA TTT-------
R882H 2(5) ATGTTTTTGA TGTTGTTTTA TATATGGATT TAATGTGTTT GGATGTGTTT TTAAAATTAG TTTGTTTTAA AAAATTTATT TAATTTATTT TATAAATTGA TAAGTATTTG AAATTTAGTA AGTATATAGT ATGGTTTTTG TAGGGTTGGT AAGTTACGTT TGGTGGTGGC GATTATTCTT TAAAATCGGA TTT-------
R882H 2(6) ATGTTTTTGA TGTTGTTTTA TATATGGATT TAATGTGTTT GGATGCGTTT TTAAAATTAG TTTGTTTTAA AAAATTTATT TAATTTATTT TATAAATTGA TAAGTATTTG AAATTTAGTA AGTATATAGT ATGGTTTTTG TAGGGTTGGT AAGTTATGTT TGGTGGTGGT GATTATTTTT TAAAATTGGA TTT-------
R882H 2(7) AAGTTTTTGA TGTTGTTTTA TATATGGATT TAATGTGTTT GGATGTGTTT TTAAAATTAG TTTGTTTTAA AAAATTTATT TAATTTATTT TATAAATTGA TAAGTATTTG AAATTCAGTA AGTATATAGT ATGGTTTTTG TAGGGTTGGT AAGTTATGTT TGGTGGTGGT GATTATTTTT TAAAATTGGA TTT-------
....|....| ....|....| ....|....| ...
605 615 625
GST3 upper CACACCCTGG AAGTTGTGTT GGAGGGG--- ---
R882H 2(1) --------GG AAGTTGTGTT GGAGGGG--- ---
R882H 2(2) --------GG AAGTTGTGTT GGAGGGG--- ---
R882H 2(3) --------GG AAGTTGTGTT GGAGGGG--- ---
R882H 2(4) --------GG AAGTTGTGTT GGAGGGG--- ---
R882H 2(5) --------GG AAGTTGTGTT GGAGGGG--- ---
R882H 2(6) --------GG AAGTTGTGTT GGAGGGG--- ---
R882H 2(7) --------GG AAGTTGTGTT GGAGGGG--- ---
Alignment: 3AL WT GST3 upper strand sequence alignment
....|....| ....|....| ....|....| ....|....| ....|....| ....|....| ....|....| ....|....| ....|....| ....|....| ....|....| ....|....| ....|....| ....|....| ....|....| ....|....| ....|....| ....|....| ....|....| ....|....|
5 15 25 35 45 55 65 75 85 95 105 115 125 135 145 155 165 175 185 195
GST3 upper TTGAAGAAAA ATATGAAGAG GATTTGTATG AGCGCGATGA AGGTGATAAA TGGCGAAACA AAAAGTTTGA ATTGGGTTTG GAGTTTCCCA ATCTTCCTT- ATTATATTGA TGG-TGATGT TAAATTAACA CAGTCTATGG CCATCATACG TTATATAGCT GACAAGCACA ACATGTTGGG TGGTTGTCCA AAAGAGCGTG
AL WT 2(1) TTGAAGAAAA ATATGAAGAG GATTTGTATG AGTGTGATGA AGGTGATAAA TGGCGAAATA AAAAGTTTGA ATTGGGTTTG GAGTTTTTTA ATTTTTTTT- ATTATATTGA TGG-TGATGT TAAATTAATA TAGTTTATGG TTATTATACG TTATATAGTT GATAAGTATA ATATGTTGGG TGGTTGTTTA AAAGAGTGTG
AL WT 2(2) TTGAAGAAAA ATATGAAGAG GATTTGTATG AGTGTGATGA AGGTGATGAA TGGTGAAATA AAAAGTTTGA ATTGGGTTTG GAGTTTTTTA ATTTTTTTT- ATTATATTGA TGG-TGATGT TAAATTAATA CAGTTTATGG TTATTATACG TTATATAGTT GATAAGTATA ATATGTTGGG TGGTTGTTCA AAAGAGTGTG
AL WT 2(3) TTGAAGAAAA ATATGAAGAG GATTTGTATG AGTGTGATGA AGGTGATGAA TGGTGAAATA AAAAGTTTGA ATTGGGTTTG GAGTTTTTTA ATTTTTTTT- ATTATATTGA TGG-TGATGT TAAATTAATA CAGTTTATGG TTATTATACG TTATATAGTT GATAAGTATA ATATGTTGGG TGGTTGTTCA AAAGAGTGTG
AL WT 2(4) TTGAAGAAAA ATATGAAGAG GATTTGTATG AGTGTGATGA AGGTGATAAA TGGTGAAATA AAAAGTTTGA ATTGGGTTTG GAGTTTTTTA ATTTTTTTT- ATTATATTGA TGG-TGATGT TAAATTAATA TAGTTTATGG TTATTATACG TTATATAGTT GATAAGTATA ATATGTTGGG TGGTTGTTTA AAAGAGTGTG
AL WT 2(5) TTGAAGAAAA ATATGAAGAG GATTTGTATG AGTGTGATGA AGGTGATAAA TGGTGAAATA AAAAGTTTGA ATTGGGTTTG GAGTTTTTTA ATTTTTTTT- ATTATATTGA TGG-TGATGT TAAATTAATA TAGTTTATGG TTATTATACG TTATATAGTT GATAAGTATA ATATGTTGGG TGGTTGTTTA AAAGAGTGTG
AL WT 2(6) TTGAAGAAAA ATATGAAGAG GATTTGTATG AGTGTGATGA AGGTGATAAA TGGTGAAATA AAAAGTTTGA ATTGGGTTTG GAGTTTTTTA ATTTTTTTT- ATTATATTGA TGG-TGATGT TAAATTAATA TAGCTTATGG TTATTATACG TTATATAGTT GATAAGTATA ATATGTTGGG TGGTTGTTTA AAAGAGTGTG
AL WT 2(7) TTGAAGAAAA ATATGAAGAG GATTTGTATG AGTGTGATGA AGGTGATAAA TGGCGAAATA AAAAGTTTGA ATTGGGTTTG GAGTTTTTTA ATTTTTTTT- ATTATATTGA TGG-TGATGT TAAATTAATA TAGTTTATGG TTATTATACG TTATATAGTT GATAAGTATA ATATGTTGGG TGGTTGTTTA AAAGAGTGTG
....|....| ....|....| ....|....| ....|....| ....|....| ....|....| ....|....| ....|....| ....|....| ....|....| ....|....| ....|....| ....|....| ....|....| ....|....| ....|....| ....|....| ....|....| ....|....| ....|....|
205 215 225 235 245 255 265 275 285 295 305 315 325 335 345 355 365 375 385 395
GST3 upper CAGAGATTTC AATGCTTGAA GGAGCGGTTT TGGATATT-A GATACGGTGT TTCGAGAATT GCATATAGTA AAGACTTTGA AACTCTCAAA GTTGATTTTC TTAGCAAGCT ACCTGAAATG CTGAAAATGT TCGAAGATCG TTTATGTCAT AAAACATATT TAAATGGTGA TCATGTAACC CATCCTGACT TCATGTTGTA
AL WT 2(1) TAGAGATTTT AATGTTTGAA GGAGTGGTTT TGGATATT-A GATATGGTGT TTTGAGAATT GTATATAGTA AAGATTTTGA AATTTTTAAA GTTGATTTTT TTAGTAAGTT ATTTGAAATG TTGAAAATGT TTGAAGATTG TTTATGTTAT AAAATATATT TAAATGGTGA TTATGTGATT TATTTTGATT TTATGTTGTA
AL WT 2(2) TAGAGATTTT AATGTTTGAG GGAGTGGTTT TGGATATT-A GATATGGTGT TTTGAGAATT GTATATAGTA AAGATTTTGA AATTTTTAAA GTTGATTTTT TTAGTAAGTT ATTTGAAATG TTGAAAATGT TTGAAGATTG TTTATGTTAT AAAATATATT TAAATGGTGA TTATGTAATT TATTTTGATT TTATGTTGTA
AL WT 2(3) TAGAGATTTT AATGTTTGAG GGAGTGGTTT TGGATATT-A GATATGGTGT TTTGAGAATT GTATATAGTA AAGATTTTGA AATTTTTAAA GTTGATTTTT TTAGTAAGTT ATTTGAAATG TTGAAAATGT TTGAAGATTG TTTATGTTAT AAAATATATT TAAATGGTGA TTATGTAATT TATTTTGATT TTATGTTGTA
AL WT 2(4) TAGAGATTTT AATGTTTGAA GGAGTGGTTT TGGATATT-A GATATGGTGT TTTGAGAATT GTATATAGTA AAGATTTTGA AATTTTTAAA GTTGATTTTT TTAGTAGGTT ATTTGAAATG TTGAAAATGT TTGAAGATTG TTTATGTTAT AAAATATATT TAAATGGTGA TTATGTAATT TATTTTGATT TTATGTTGTA
AL WT 2(5) TAGAGATTTT AATGTTTGAA GGAGTGGTTT TGGATATT-A GATATGGTGT TTTGAGAATT GTATATAGTA AAGATTTTGA AATTTTTAAA GTTGATTTTT TTAGTAAGTT ATTTGAAATG TTGAAAATGT TCGAAGATTG TTTATGTTAT AAAATATATT TAAATGGTGA TTATGTAATT TATTTTGATT TTATGTTGTA
AL WT 2(6) TAGAGATTTT AATGTTTGAA GGAGTGGTTT TGGATATT-A GATATGGTGT TTCGAGAATT GTATATAGTA AAGATTTTGA AATTTTTAAA GTTGATTTTT TTAGTAAGTT GTTTGAAATG TTGAAAATGT TTGAAGATTG TTTATGTTAT AAAATATACT TAAATGGTGA TTATGTAATT TATTTTGATT TTATGTTGTA
AL WT 2(7) TAGAGATTTT AATGTTTGAA GGAGTGGTTT TGGATATT-A GATACGGTGT TTCGAGAATT GTATATAGTA AAGATTTTGA AATTTTTAAA GTTGATTTTT TTAGTAAGTT ATTTGAAATG TTGAAAATGT TTGAAGATTG TTTATGTTAT AAAATATATT TAAATGGTGA TTATGTAATT TATTTTGATT TTATGTTGTA
....|....| ....|....| ....|....| ....|....| ....|....| ....|....| ....|....| ....|....| ....|....| ....|....| ....|....| ....|....| ....|....| ....|....| ....|....| ....|....| ....|....| ....|....| ....|....| ....|....|
405 415 425 435 445 455 465 475 485 495 505 515 525 535 545 555 565 575 585 595
GST3 upper TGACGCTCTT GATGTTGTTT TATACATGGA CCCAATGTGC CTGGATGCGT TCCCAAAATT AGTTTGTTTT AAAAAACCTA TTCAACCTAT CCCACAAATT GATAAGTACT TGAAATCCAG CAAGTATATA GCATGGCCTT TGCAGGGCTG GCAAGCCACG TTTGGTGGTG GCGACCATCC TCCAAAATCG GATCTCCCAC
AL WT 2(1) TGATGTTTTC GATGTTGTTT TATATATGGA TTTAATGTGT TTGGATGTGT TTTTAAAATT AGTTTGTTTT AAAAAATCTA TTTAATTTAT TTTATAAATT GATAAGTATT TGAAATTCAG TAAGTATATA GTATGGTTTT TGTGGGGTTG GTAAGTTACG TTTGGTGGTG GTGATTATTT TTCAAAATTG GATTTTTTAT
AL WT 2(2) TGATGTTTTT GATGTTGTTT TATATATGGA TTTAATGTGT TTGGATGCGT TTTTAAAATT AGTTTGTTTT AAAAAATTTA TTTAATTTAT TTTATAAATT GATAAGTATT TGAAATTTAG TAAGTATATA GTATGGTTTT TGTAGGGTTG GTAAGTTATG TTTGGTGGTG GTGATTATTT TTTAAGATTG GATTTTTCAT
AL WT 2(3) TGATGTTTTT GATGTTGTTT TATATATGGA TTTAATGTGT TTGGATGCGT TTTTAAAATT AGTTTGTTTT AAAAAATTTA TTTAATTTAT TTTATAAATT GATAAGTATT TGAAATTTAG TAAGTATATA GTATGGTTTT TGTAGGGTTG GTAAGTTATG TTTGGTGGTG GTGATTATTT TTTAAGATTG GATTTTTCAT
AL WT 2(4) TGACGTTTTT GATGTTGTTT TATATATGGA TTTAATGTGT TTGGATGCGT TTTTAAAATT AGTTTGTTTT AAAAAATTTA TTTAATTTAT TTTATAAATT GATAAGTATT TGAAATTTAG TAAGTATATA GTATGGTTTT TGTAGGGTTG GTAAGTTATG TTTGGTGGTG GTGATTATTT TTTAAAATTG GATTTTTTAT
AL WT 2(5) TGATGTTTTT GATGTTGTTT TATATATGGA TTTAATGTGT TTGGATGCGT TTTTAAAATT AGTTTGTTTT AAAAAATTTA TTTAATTTAT TTTATAAATT GATAAGTATT TGAAATTTAG TAAGTATATA GTATGGTTTT TGTAGGGTTG GTAAGTTATG TTTGGTGGTG GCGATTATTT TTTAAAATTG GATTTTTTAT
AL WT 2(6) TGATGTTTTT GATGTTTTTT TATATATGGA TTTAATGTGT TTGGATGTGT TTTTAAAATT AGTTTGTTTT AAAAAATTTA TTTAATTTAT TTTATAAATT GATAAGTATT TGAAATTTAG TAAGTATATA GCATGGTTTT TGTAGGGTTG GTAAGTTATG TTTGGTGGTG GTGATTATTT TTTAAAATTG GATTTTTTAT
AL WT 2(7) TGATGTTTTT GATGTTGTTT TATATATGGA TTTAATGTGT TTGGATGTGT TTTTAAAATT AGTTTGTTTT AGAAAATTTA TTTAATTTAT TTTATAAATT GATAAGTATT TGAGATTTAG TAAGTATATA GTATGGTTTT TGTAGGGTTG GTAAGTTACG TTTGGTGGTG GTGATTATTT TTTAAAATTG GATTTTTTAT
....|....| ....|....| ....|....| ....|....| ....|...
605 615 625 635 645
GST3 upper CTCACACCCT GGAAGTTGTG TTGGAGGGG- ---------- --------
AL WT 2(1) TTTATACTTT GGAAGTTGTG TTGGAGG--- ---------- --------
AL WT 2(2) TTTATATTTT GGAAGTTGTG TTGGAGGGG- ---------- --------
AL WT 2(3) TTTATATTTT GGAAGTTGTG TTGGAGGGG- ---------- --------
AL WT 2(4) TTTATATTTT GGAAGTTGTG TTGGAGGGG- ---------- --------
AL WT 2(5) TT-ATATTTT GGAAGTTGTG TTGGAGGGG- ---------- --------
AL WT 2(6) TTTATATTTT GGAAGTTGTG TTGGAGGGG- ---------- --------
AL WT 2(7) TTTATATTTT GGAAGTTGTG TTGGAGGGG- ---------- --------

## Sheet: Supplementary Figure 6e-g
pH 7.5
[Protein]	1 mM
[DNA]	1 mM
Rxn time	15 min
DNA (1 site)	Protein	Radioactivity (CPM)
		replicate 1	replicate 2	replicate 3		Average	STDEV						Average	STDEV
CG (3A wt)	3A WT	23744	23998	23250		23664	380.363			1.00338	1.01411	0.982505	1	0.0160735
CA (3A wt)	3A WT	1752	1674	1709		1711.67	39.0683			0.0740365	0.0707404	0.0722194	0.0723321	0.00165096
CT (3A wt)	3A WT	1172	1284	1306		1254	58.6742			0.0495267	0.0542596	0.0551893	0.0529919	0.00247947
CG (3A R882H)	3A R882H	5327	6509	5723		5853	491.227			0.910132	1.11208	0.977789	1	0.0839274
CA (3A R882H)	3A R882H	1400	1365	1359		1374.67	18.0801			0.239194	0.233214	0.232189	0.234865	0.00308903
CT (3A R882H)	3A R882H	1155	1214	1262		1210.33	43.7594			0.197335	0.207415	0.215616	0.206789	0.00747641
Rxn time	30 min
DNA (1 site)	Protein	Radioactivity (CPM)
		replicate 1	replicate 2	replicate 3		Average	STDEV						Average	STDEV
CG (3A wt)	3A WT	44420	47255	43584		45086.3	1924.07			0.985221	1.0481	0.966679	1	0.0426753
CA (3A wt)	3A WT	2122	2209	2202		2177.67	48.3356			0.0470653	0.0489949	0.0488396	0.0482999	0.00107207
CT (3A wt)	3A WT	1545	1420	1520		1495	54.0062			0.0342676	0.0314951	0.0337131	0.0331586	0.00119784
CG (3A R882H)	3A R882H	10763	9987	9529		10093	509.324			1.06638	0.989498	0.94412	1	0.0504631
CA (3A R882H)	3A R882H	1650	1631	1755		1678.67	54.5303			0.16348	0.161597	0.173883	0.16632	0.00540279
CT (3A R882H)	3A R882H	1570	1701	1564		1611.67	63.2157			0.155553	0.168533	0.154959	0.159682	0.00626332
Rxn time	1 hr
DNA (1 site)	Protein	Radioactivity (CPM)
		replicate 1	replicate 2	replicate 3		Average	STDEV						Average	STDEV
CG (3A wt)	3A WT	57601	61007	61977		60195	2298.23			0.956907	1.01349	1.0296	1	0.0381797
CA (3A wt)	3A WT	3608	2994	3439		3347	317.17			0.0599385	0.0497384	0.057131	0.0556026	0.00526905
CT (3A wt)	3A WT	2091	2198	2167		2152	55.0545			0.0347371	0.0365147	0.0359997	0.0357505	0.00074677
CG (3A R882H)	3A R882H	18392	16044	17453		17296.3	964.947			1.06335	0.927595	1.00906	1	0.0557891
CA (3A R882H)	3A R882H	2346	2545	2594		2495	107.241			0.135636	0.147141	0.149974	0.14425	0.00620023
CT (3A R882H)	3A R882H	1977	2250	2239		2155.33	126.181			0.114302	0.130085	0.129449	0.124612	0.00729523
Control		236	289	164		229.667
